# Supplementary material for: Genetic Interactions Between Brassinosteroid-Inactivating P450s and Photomorphogenic Photoreceptors in Arabidopsis thaliana
Source: G3 (Bethesda). 2012 Dec 1;2(12):1585–93. doi: 10.1534/g3.112.004580 (PMC3516480; doi:10.1534/g3.112.004580)
Supplement: Supporting Information [file supp_2.12.1585_FileS1.zip]

Archive with 9 entries (6 files):
- FileS1/
- FileS1/BAS1-GUS hypocotyl data.xls
- FileS1/Flowering data in long-day.xls
- FileS1/Flowering data in short-day.xls
- FileS1/Germinationdata.xlsx
- __MACOSX/
- __MACOSX/FileS1/
- __MACOSX/FileS1/._Germinationdata.xlsx
- FileS1/SOB7-GUS Hypocotyl Data.xls
