# Supplementary material for: Genetic Interactions Between Brassinosteroid-Inactivating P450s and Photomorphogenic Photoreceptors in Arabidopsis thaliana
Source: G3 (Bethesda). 2012 Dec 1;2(12):1585–93. doi: 10.1534/g3.112.004580 (PMC3516480; doi:10.1534/g3.112.004580)
Supplement: Supporting Information [file supp_2.12.1585_FileS1.zip › FileS1/BAS1-GUS hypocotyl data.xls]

## Sheet: Reps
	Rep1		BAS1-GUS	BAS1-GUS	BAS1-GUS	BAS1-GUS		Rep2		BAS1-GUS	BAS1-GUS	BAS1-GUS	BAS1-GUS		Rep3		BAS1-GUS	BAS1-GUS	BAS1-GUS	BAS1-GUS
	Col-0	bas1-2 sob7-1	#15.3	#41.4	#72.11	#107.6		col-0	bas1-2 sob7-1	#15.3	#41.4	#72.11	#107.6		Col-0	bas1-2 sob7-1	#15.3	#41.4	#72.11	#107.6
	1.648	1.864	1.644	1.856	1.644	1.658		1.553	2.301	1.747	1.765	1.862	1.836		1.679	1.885	1.786	2.057	2.039	1.621
	1.532	1.737	1.538	1.84	1.47	1.484		1.527	1.968	1.614	1.751	1.453	1.429		1.671	1.84	1.649	1.883	1.696	1.423
	1.484	1.673	1.437	1.715	1.469	1.403		1.523	1.947	1.51	1.715	1.451	1.376		1.662	1.798	1.496	1.802	1.526	1.368
	1.484	1.644	1.414	1.604	1.458	1.392		1.464	1.883	1.483	1.68	1.449	1.336		1.661	1.695	1.486	1.707	1.504	1.351
	1.437	1.618	1.411	1.601	1.417	1.365		1.459	1.865	1.431	1.604	1.434	1.336		1.648	1.646	1.472	1.641	1.5	1.333
	1.427	1.615	1.393	1.58	1.399	1.363		1.454	1.845	1.423	1.58	1.432	1.331		1.637	1.627	1.412	1.582	1.476	1.327
	1.425	1.571	1.385	1.563	1.374	1.351		1.416	1.693	1.383	1.555	1.397	1.319		1.609	1.599	1.409	1.57	1.424	1.251
	1.373	1.562	1.379	1.553	1.365	1.335		1.414	1.679	1.368	1.513	1.392	1.318		1.571	1.585	1.403	1.544	1.406	1.245
	1.371	1.526	1.366	1.467	1.346	1.331		1.399	1.661	1.362	1.484	1.376	1.306		1.567	1.572	1.382	1.511	1.392	1.242
	1.361	1.512	1.35	1.411	1.334	1.301		1.385	1.643	1.341	1.462	1.366	1.302		1.534	1.507	1.374	1.489	1.379	1.24
	1.29	1.51	1.346	1.392	1.331	1.294		1.375	1.632	1.334	1.437	1.362	1.279		1.507	1.492	1.369	1.482	1.365	1.217
	1.289	1.509	1.331	1.374	1.298	1.288		1.321	1.613	1.328	1.403	1.358	1.255		1.489	1.475	1.341	1.464	1.352	1.191
	1.273	1.504	1.323	1.372	1.298	1.286		1.263	1.609	1.312	1.376	1.351	1.207		1.469	1.463	1.313	1.458	1.349	1.173
	1.266	1.47	1.316	1.365	1.273	1.28		1.255	1.602	1.31	1.365	1.336	1.198		1.442	1.458	1.294	1.456	1.348	1.171
	1.266	1.469	1.315	1.365	1.255	1.274		1.251	1.565	1.309	1.362	1.332	1.197		1.431	1.439	1.276	1.451	1.344	1.169
	1.228	1.438	1.313	1.349	1.253	1.239		1.226	1.557	1.309	1.36	1.321	1.183		1.406	1.435	1.232	1.449	1.335	1.168
	1.224	1.422	1.304	1.332	1.253	1.216		1.225	1.552	1.308	1.336	1.32	1.183		1.388	1.423	1.222	1.442	1.326	1.167
	1.193	1.419	1.297	1.321	1.252	1.197		1.217	1.55	1.304	1.332	1.319	1.167		1.37	1.408	1.221	1.442	1.316	1.158
	1.187	1.414	1.273	1.299	1.248	1.193		1.2	1.538	1.273	1.308	1.312	1.164		1.368	1.403	1.191	1.411	1.288	1.155
	1.185	1.361	1.263	1.291	1.248	1.183		1.153	1.505	1.261	1.301	1.312	1.159		1.365	1.395	1.185	1.409	1.276	1.143
	1.143	1.356	1.263	1.284	1.239	1.164		1.145	1.504	1.252	1.301	1.304	1.13		1.341	1.371	1.168	1.409	1.27	1.131
	1.115	1.353	1.21	1.255	1.228	1.129		1.142	1.502	1.249	1.298	1.297	1.119		1.333	1.364	1.162	1.407	1.259	1.13
	1.111	1.346	1.203	1.251	1.221	1.116		1.139	1.484	1.249	1.254	1.28	1.104		1.332	1.352	1.161	1.382	1.259	1.122
	1.106	1.34	1.191	1.245	1.216	1.111		1.138	1.476	1.24	1.254	1.276	1.101		1.328	1.351	1.154	1.38	1.249	1.115
	1.106	1.333	1.189	1.236	1.215	1.099		1.12	1.463	1.234	1.252	1.275	1.086		1.31	1.351	1.15	1.362	1.223	1.114
	1.103	1.327	1.188	1.236	1.207	1.092		1.12	1.462	1.219	1.224	1.263	1.079		1.302	1.351	1.129	1.35	1.221	1.113
	1.087	1.301	1.162	1.233	1.199	1.092		1.111	1.46	1.216	1.216	1.248	1.07		1.302	1.333	1.108	1.342	1.207	1.099
	1.076	1.294	1.155	1.226	1.191	1.084		1.103	1.459	1.206	1.211	1.242	1.066		1.301	1.302	1.098	1.336	1.206	1.093
	1.063	1.293	1.12	1.223	1.183	1.077		1.092	1.455	1.199	1.211	1.232	1.055		1.284	1.301	1.095	1.308	1.193	1.079
	1.042	1.288	1.119	1.221	1.182	1.066		1.09	1.414	1.199	1.197	1.223	1.024		1.277	1.29	1.086	1.306	1.193	1.076
	1.04	1.268	1.113	1.219	1.17	1.052		1.085	1.384	1.18	1.163	1.196	1.023		1.276	1.275	1.079	1.306	1.188	1.075
	1.02	1.264	1.111	1.212	1.147	1.052		1.081	1.365	1.172	1.13	1.191	1.023		1.259	1.264	1.078	1.298	1.166	1.062
	1.014	1.261	1.111	1.198	1.146	1.048		1.08	1.36	1.145	1.119	1.186	1.014		1.246	1.253	1.07	1.294	1.164	1.058
	1.009	1.256	1.106	1.195	1.145	1.035		1.066	1.359	1.137	1.108	1.186	0.96		1.223	1.253	1.067	1.257	1.147	1.056
	0.972	1.25	1.092	1.191	1.142	1.035		1.065	1.358	1.137	1.097	1.18	0.957		1.221	1.238	1.064	1.228	1.144	1.052
	0.967	1.242	1.064	1.19	1.111	1.033		1.064	1.318	1.13	1.096	1.177	0.945		1.221	1.231	1.063	1.227	1.142	1.043
	0.964	1.233	1.062	1.142	1.108	1.019		1.053	1.317	1.113	1.091	1.174	0.94		1.203	1.22	1.029	1.223	1.134	1.035
	0.922	1.226	1.047	1.142	1.106	0.995		1.049	1.301	1.093	1.089	1.162	0.909		1.186	1.217	1.021	1.214	1.13	1.019
	0.908	1.225	1.019	1.142	1.098	0.987		1.042	1.288	1.081	1.07	1.162	0.907		1.155	1.196	0.996	1.212	1.124	1.016
	0.902	1.216	1.016	1.135	1.095	0.98		1.029	1.277	1.078	1.057	1.159	0.891		1.143	1.193	0.967	1.203	1.112	0.999
	0.857	1.215	0.84	1.128	1.079	0.976		1.022	1.266	1.049	1.054	1.15	0.891		1.127	1.173	0.959	1.198	1.111	0.994
	0.847	1.173	0.831	1.109	1.069	0.972		1.019	1.263	1.022	1.052	1.147	0.887		1.126	1.173	0.956	1.171	1.067	0.99
	0.842	1.148	0.824	1.035	1.065	0.971		0.988	1.261	0.991	1.034	1.131	0.876		1.116	1.162	0.952	1.16	1.049	0.979
	0.757	1.142	0.737	0.976	1.011	0.935		0.988	1.245	0.988	1.033	1.128	0.845		1.077	1.137	0.941	1.142	1.038	0.957
	0.564	1.119		0.954	0.994	0.931		0.986	1.234	0.967	1.027	1.124	0.84		1.068	1.119	0.936	1.086	1.005	0.948
		1.118		0.926	0.921	0.926		0.98	1.226	0.966	1.007	1.119	0.823		1.063	1.072	0.909	1.086	1.001	0.937
		1.116		0.879	0.91	0.924		0.973	1.199	0.961	0.988	1.083	0.819		1.06	1.038	0.895	1.05	0.994	0.897
		1.004		0.808	0.899	0.917		0.892	1.191	0.945	0.982	1.065	0.799		1.04	0.927	0.88	0.99	0.979	0.875
		0.99		0.668	0.885	0.913		0.847	1.184	0.888	0.973	1.063	0.786		1.021	0.899	0.869	0.982	0.974	0.822
		0.938				0.904		0.806	1.184	0.881	0.951	1.063	0.776		0.951		0.819	0.975	0.941	0.747
						0.891		0.782	1.175	0.829		1.044	0.657		0.935		0.77	0.941	0.919	0.721
						0.891		0.759	1.173	0.767		0.996	0.612		0.869		0.709	0.885	0.857	0.708
						0.864			1.134	0.69		0.94			0.831			0.879	0.816
						0.801			1.133			0.845						0.797	0.673
						0.72			0.976			0.839							0.672
						0.633
averages	1.144	1.34946	1.20843	1.27161	1.20749	1.10479		1.15262	1.4556	1.19213	1.26456	1.23791	1.0749		1.30191	1.35818	1.15102	1.32659	1.20851	1.09952
SD	0.225495	0.195158	0.189536	0.238015	0.157514	0.197881		0.195651	0.249529	0.205846	0.219541	0.167246	0.223319		0.217679	0.213678	0.222585	0.248335	0.234164	0.171324
Serr	0.0339947	0.0278798	0.0289039	0.0343545	0.0227352	0.0266822		0.0273966	0.0339565	0.0285457	0.0313629	0.0227592	0.0312709		0.0301867	0.0308418	0.0311682	0.0341114	0.0318657	0.0239901

## Sheet: Reps combined
	Pooled data from three Reps
			BAS1-GUS	BAS1-GUS	BAS1-GUS	BAS1-GUS
	Col-0	bas1-2 sob7-1	#15.3	#41.4	#72.11	#107.6
1	1.679	2.301	1.786	2.057	2.039	1.836
2	1.671	1.968	1.747	1.883	1.862	1.658
3	1.662	1.947	1.649	1.856	1.696	1.621
4	1.661	1.885	1.644	1.84	1.644	1.484
5	1.648	1.883	1.614	1.802	1.526	1.429
6	1.648	1.865	1.538	1.765	1.504	1.423
7	1.637	1.864	1.51	1.751	1.5	1.403
8	1.609	1.845	1.496	1.715	1.476	1.392
9	1.571	1.84	1.486	1.715	1.47	1.376
10	1.567	1.798	1.483	1.707	1.469	1.368
11	1.553	1.737	1.472	1.68	1.458	1.365
12	1.534	1.695	1.437	1.641	1.453	1.363
13	1.532	1.693	1.431	1.604	1.451	1.351
14	1.527	1.679	1.423	1.604	1.449	1.351
15	1.523	1.673	1.414	1.601	1.434	1.336
16	1.507	1.661	1.412	1.582	1.432	1.336
17	1.489	1.646	1.411	1.58	1.424	1.335
18	1.484	1.644	1.409	1.58	1.417	1.333
19	1.484	1.643	1.403	1.57	1.406	1.331
20	1.469	1.632	1.393	1.563	1.399	1.331
21	1.464	1.627	1.385	1.555	1.397	1.327
22	1.459	1.618	1.383	1.553	1.392	1.319
23	1.454	1.615	1.382	1.544	1.392	1.318
24	1.442	1.613	1.379	1.513	1.379	1.306
25	1.437	1.609	1.374	1.511	1.376	1.302
26	1.431	1.602	1.369	1.489	1.374	1.301
27	1.427	1.599	1.368	1.484	1.366	1.294
28	1.425	1.585	1.366	1.482	1.365	1.288
29	1.416	1.572	1.362	1.467	1.365	1.286
30	1.414	1.571	1.35	1.464	1.362	1.28
31	1.406	1.565	1.346	1.462	1.358	1.279
32	1.399	1.562	1.341	1.458	1.352	1.274
33	1.388	1.557	1.341	1.456	1.351	1.255
34	1.385	1.552	1.334	1.451	1.349	1.251
35	1.375	1.55	1.331	1.449	1.348	1.245
36	1.373	1.538	1.328	1.442	1.346	1.242
37	1.371	1.526	1.323	1.442	1.344	1.24
38	1.37	1.512	1.316	1.437	1.336	1.239
39	1.368	1.51	1.315	1.411	1.335	1.217
40	1.365	1.509	1.313	1.411	1.334	1.216
41	1.361	1.507	1.313	1.409	1.332	1.207
42	1.341	1.505	1.312	1.409	1.331	1.198
43	1.333	1.504	1.31	1.407	1.326	1.197
44	1.332	1.504	1.309	1.403	1.321	1.197
45	1.328	1.502	1.309	1.392	1.32	1.193
46	1.321	1.492	1.308	1.382	1.319	1.191
47	1.31	1.484	1.304	1.38	1.316	1.183
48	1.302	1.476	1.304	1.376	1.312	1.183
49	1.302	1.475	1.297	1.374	1.312	1.183
50	1.301	1.47	1.294	1.372	1.304	1.173
51	1.29	1.469	1.276	1.365	1.298	1.171
52	1.289	1.463	1.273	1.365	1.298	1.169
53	1.284	1.463	1.273	1.365	1.297	1.168
54	1.277	1.462	1.263	1.362	1.288	1.167
55	1.276	1.46	1.263	1.362	1.28	1.167
56	1.273	1.459	1.261	1.36	1.276	1.164
57	1.266	1.458	1.252	1.35	1.276	1.164
58	1.266	1.455	1.249	1.349	1.275	1.159
59	1.263	1.439	1.249	1.342	1.273	1.158
60	1.259	1.438	1.24	1.336	1.27	1.155
61	1.255	1.435	1.234	1.336	1.263	1.143
62	1.251	1.423	1.232	1.332	1.259	1.131
63	1.246	1.422	1.222	1.332	1.259	1.13
64	1.228	1.419	1.221	1.321	1.255	1.13
65	1.226	1.414	1.219	1.308	1.253	1.129
66	1.225	1.414	1.216	1.308	1.253	1.122
67	1.224	1.408	1.21	1.306	1.252	1.119
68	1.223	1.403	1.206	1.306	1.249	1.116
69	1.221	1.395	1.203	1.301	1.248	1.115
70	1.221	1.384	1.199	1.301	1.248	1.114
71	1.217	1.371	1.199	1.299	1.248	1.113
72	1.203	1.365	1.191	1.298	1.242	1.111
73	1.2	1.364	1.191	1.298	1.239	1.104
74	1.193	1.361	1.189	1.294	1.232	1.101
75	1.187	1.36	1.188	1.291	1.228	1.099
76	1.186	1.359	1.185	1.284	1.223	1.099
77	1.185	1.358	1.18	1.257	1.223	1.093
78	1.155	1.356	1.172	1.255	1.221	1.092
79	1.153	1.353	1.168	1.254	1.221	1.092
80	1.145	1.352	1.162	1.254	1.216	1.086
81	1.143	1.351	1.162	1.252	1.215	1.084
82	1.143	1.351	1.161	1.251	1.207	1.079
83	1.142	1.351	1.155	1.245	1.207	1.079
84	1.139	1.346	1.154	1.236	1.206	1.077
85	1.138	1.34	1.15	1.236	1.199	1.076
86	1.127	1.333	1.145	1.233	1.196	1.075
87	1.126	1.333	1.137	1.228	1.193	1.07
88	1.12	1.327	1.137	1.227	1.193	1.066
89	1.12	1.318	1.13	1.226	1.191	1.066
90	1.116	1.317	1.129	1.224	1.191	1.062
91	1.115	1.302	1.12	1.223	1.188	1.058
92	1.111	1.301	1.119	1.223	1.186	1.056
93	1.111	1.301	1.113	1.221	1.186	1.055
94	1.106	1.301	1.113	1.219	1.183	1.052
95	1.106	1.294	1.111	1.216	1.182	1.052
96	1.103	1.293	1.111	1.214	1.18	1.052
97	1.103	1.29	1.108	1.212	1.177	1.048
98	1.092	1.288	1.106	1.212	1.174	1.043
99	1.09	1.288	1.098	1.211	1.17	1.035
100	1.087	1.277	1.095	1.211	1.166	1.035
101	1.085	1.275	1.093	1.203	1.164	1.035
102	1.081	1.268	1.092	1.198	1.162	1.033
103	1.08	1.266	1.086	1.198	1.162	1.024
104	1.077	1.264	1.081	1.197	1.159	1.023
105	1.076	1.264	1.079	1.195	1.15	1.023
106	1.068	1.263	1.078	1.191	1.147	1.019
107	1.066	1.261	1.078	1.19	1.147	1.019
108	1.065	1.261	1.07	1.171	1.147	1.016
109	1.064	1.256	1.067	1.163	1.146	1.014
110	1.063	1.253	1.064	1.16	1.145	0.999
111	1.063	1.253	1.064	1.142	1.144	0.995
112	1.06	1.25	1.063	1.142	1.142	0.994
113	1.053	1.245	1.062	1.142	1.142	0.99
114	1.049	1.242	1.049	1.142	1.134	0.987
115	1.042	1.238	1.047	1.135	1.131	0.98
116	1.042	1.234	1.029	1.13	1.13	0.979
117	1.04	1.233	1.022	1.128	1.128	0.976
118	1.04	1.231	1.021	1.119	1.124	0.972
119	1.029	1.226	1.019	1.109	1.124	0.971
120	1.022	1.226	1.016	1.108	1.119	0.96
121	1.021	1.225	0.996	1.097	1.112	0.957
122	1.02	1.22	0.991	1.096	1.111	0.957
123	1.019	1.217	0.988	1.091	1.111	0.948
124	1.014	1.216	0.967	1.089	1.108	0.945
125	1.009	1.215	0.967	1.086	1.106	0.94
126	0.988	1.199	0.966	1.086	1.098	0.937
127	0.988	1.196	0.961	1.07	1.095	0.935
128	0.986	1.193	0.959	1.057	1.083	0.931
129	0.98	1.191	0.956	1.054	1.079	0.926
130	0.973	1.184	0.952	1.052	1.069	0.924
131	0.972	1.184	0.945	1.05	1.067	0.917
132	0.967	1.175	0.941	1.035	1.065	0.913
133	0.964	1.173	0.936	1.034	1.065	0.909
134	0.951	1.173	0.909	1.033	1.063	0.907
135	0.935	1.173	0.895	1.027	1.063	0.904
136	0.922	1.173	0.888	1.007	1.049	0.897
137	0.908	1.162	0.881	0.99	1.044	0.891
138	0.902	1.148	0.88	0.988	1.038	0.891
139	0.892	1.142	0.869	0.982	1.011	0.891
140	0.869	1.137	0.84	0.982	1.005	0.891
141	0.857	1.134	0.831	0.976	1.001	0.887
142	0.847	1.133	0.829	0.975	0.996	0.876
143	0.847	1.119	0.824	0.973	0.994	0.875
144	0.842	1.119	0.819	0.954	0.994	0.864
145	0.831	1.118	0.77	0.951	0.979	0.845
146	0.806	1.116	0.767	0.941	0.974	0.84
147	0.782	1.072	0.737	0.926	0.941	0.823
148	0.759	1.038	0.709	0.885	0.94	0.822
149	0.757	1.004	0.69	0.879	0.921	0.819
150	0.564	0.99		0.879	0.919	0.801
151		0.976		0.808	0.91	0.799
152		0.938		0.797	0.899	0.786
153		0.927		0.668	0.885	0.776
154		0.899			0.857	0.747
155					0.845	0.721
156					0.839	0.72
157					0.816	0.708
158					0.673	0.657
159					0.672	0.633
160						0.612
Average	1.20278	1.39014	1.1826	1.28871	1.21836	1.09336
STDev	0.223767	0.225623	0.207314	0.236065	0.189845	0.197802
STDerr	0.0182705	0.0179496	0.0167603	0.0190847	0.0150557	0.0156376

## Sheet: Chart
		Data sorted		BAS1-GUS	BAS1-GUS	BAS1-GUS	BAS1-GUS
		Col-0	bas1-2 sob7-1	#15.3	#41.4	#72.11	#107.6
	1	1.679	1.968	1.786	1.883	1.696	1.836
	2	1.671	1.947	1.747	1.856	1.644	1.658
	3	1.662	1.885	1.649	1.84	1.526	1.621
	4	1.661	1.883	1.644	1.802	1.504	1.484
	5	1.648	1.865	1.614	1.765	1.5	1.429
	6	1.648	1.864	1.538	1.751	1.476	1.423
	7	1.637	1.845	1.51	1.715	1.47	1.403
	8	1.609	1.84	1.496	1.715	1.469	1.392
	9	1.571	1.798	1.486	1.707	1.458	1.376
	10	1.567	1.737	1.483	1.68	1.453	1.368
	11	1.553	1.695	1.472	1.641	1.451	1.365
	12	1.534	1.693	1.437	1.604	1.449	1.363
	13	1.532	1.679	1.431	1.604	1.434	1.351
	14	1.527	1.673	1.423	1.601	1.432	1.351
	15	1.523	1.661	1.414	1.582	1.424	1.336
	16	1.507	1.646	1.412	1.58	1.417	1.336
	17	1.489	1.644	1.411	1.58	1.406	1.335
	18	1.484	1.643	1.409	1.57	1.399	1.333
	19	1.484	1.632	1.403	1.563	1.397	1.331
	20	1.469	1.627	1.393	1.555	1.392	1.331
	21	1.464	1.618	1.385	1.553	1.392	1.327
	22	1.459	1.615	1.383	1.544	1.379	1.319
	23	1.454	1.613	1.382	1.513	1.376	1.318
	24	1.442	1.609	1.379	1.511	1.374	1.306
	25	1.437	1.602	1.374	1.489	1.366	1.302
	26	1.431	1.599	1.369	1.484	1.365	1.301
	27	1.427	1.585	1.368	1.482	1.365	1.294
	28	1.425	1.572	1.366	1.467	1.362	1.288
	29	1.416	1.571	1.362	1.464	1.358	1.286
	30	1.414	1.565	1.35	1.462	1.352	1.28
	31	1.406	1.562	1.346	1.458	1.351	1.279
	32	1.399	1.557	1.341	1.456	1.349	1.274
	33	1.388	1.552	1.341	1.451	1.348	1.255
	34	1.385	1.55	1.334	1.449	1.346	1.251
	35	1.375	1.538	1.331	1.442	1.344	1.245
	36	1.373	1.526	1.328	1.442	1.336	1.242
	37	1.371	1.512	1.323	1.437	1.335	1.24
	38	1.37	1.51	1.316	1.411	1.334	1.239
	39	1.368	1.509	1.315	1.411	1.332	1.217
	40	1.365	1.507	1.313	1.409	1.331	1.216
	41	1.361	1.505	1.313	1.409	1.326	1.207
	42	1.341	1.504	1.312	1.407	1.321	1.198
	43	1.333	1.504	1.31	1.403	1.32	1.197
	44	1.332	1.502	1.309	1.392	1.319	1.197
	45	1.328	1.492	1.309	1.382	1.316	1.193
	46	1.321	1.484	1.308	1.38	1.312	1.191
	47	1.31	1.476	1.304	1.376	1.312	1.183
	48	1.302	1.475	1.304	1.374	1.304	1.183
	49	1.302	1.47	1.297	1.372	1.298	1.183
	50	1.301	1.469	1.294	1.365	1.298	1.173
	51	1.29	1.463	1.276	1.365	1.297	1.171
	52	1.289	1.463	1.273	1.365	1.288	1.169
	53	1.284	1.462	1.273	1.362	1.28	1.168
	54	1.277	1.46	1.263	1.362	1.276	1.167
	55	1.276	1.459	1.263	1.36	1.276	1.167
	56	1.273	1.458	1.261	1.35	1.275	1.164
	57	1.266	1.455	1.252	1.349	1.273	1.164
	58	1.266	1.439	1.249	1.342	1.27	1.159
	59	1.263	1.438	1.249	1.336	1.263	1.158
	60	1.259	1.435	1.24	1.336	1.259	1.155
	61	1.255	1.423	1.234	1.332	1.259	1.143
	62	1.251	1.422	1.232	1.332	1.255	1.131
	63	1.246	1.419	1.222	1.321	1.253	1.13
	64	1.228	1.414	1.221	1.308	1.253	1.13
	65	1.226	1.414	1.219	1.308	1.252	1.129
	66	1.225	1.408	1.216	1.306	1.249	1.122
	67	1.224	1.403	1.21	1.306	1.248	1.119
	68	1.223	1.395	1.206	1.301	1.248	1.116
	69	1.221	1.384	1.203	1.301	1.248	1.115
	70	1.221	1.371	1.199	1.299	1.242	1.114
	71	1.217	1.365	1.199	1.298	1.239	1.113
	72	1.203	1.364	1.191	1.298	1.232	1.111
	73	1.2	1.361	1.191	1.294	1.228	1.104
	74	1.193	1.36	1.189	1.291	1.223	1.101
	75	1.187	1.359	1.188	1.284	1.223	1.099
	76	1.186	1.358	1.185	1.257	1.221	1.099
	77	1.185	1.356	1.18	1.255	1.221	1.093
	78	1.155	1.353	1.172	1.254	1.216	1.092
	79	1.153	1.352	1.168	1.254	1.215	1.092
	80	1.145	1.351	1.162	1.252	1.207	1.086
	81	1.143	1.351	1.162	1.251	1.207	1.084
	82	1.143	1.351	1.161	1.245	1.206	1.079
	83	1.142	1.346	1.155	1.236	1.199	1.079
	84	1.139	1.34	1.154	1.236	1.196	1.077
	85	1.138	1.333	1.15	1.233	1.193	1.076
	86	1.127	1.333	1.145	1.228	1.193	1.075
	87	1.126	1.327	1.137	1.227	1.191	1.07
	88	1.12	1.318	1.137	1.226	1.191	1.066
	89	1.12	1.317	1.13	1.224	1.188	1.066
	90	1.116	1.302	1.129	1.223	1.186	1.062
	91	1.115	1.301	1.12	1.223	1.186	1.058
	92	1.111	1.301	1.119	1.221	1.183	1.056
	93	1.111	1.301	1.113	1.219	1.182	1.055
	94	1.106	1.294	1.113	1.216	1.18	1.052
	95	1.106	1.293	1.111	1.214	1.177	1.052
	96	1.103	1.29	1.111	1.212	1.174	1.052
	97	1.103	1.288	1.108	1.212	1.17	1.048
	98	1.092	1.288	1.106	1.211	1.166	1.043
	99	1.09	1.277	1.098	1.211	1.164	1.035
	100	1.087	1.275	1.095	1.203	1.162	1.035
	101	1.085	1.268	1.093	1.198	1.162	1.035
	102	1.081	1.266	1.092	1.198	1.159	1.033
	103	1.08	1.264	1.086	1.197	1.15	1.024
	104	1.077	1.264	1.081	1.195	1.147	1.023
	105	1.076	1.263	1.079	1.191	1.147	1.023
	106	1.068	1.261	1.078	1.19	1.147	1.019
	107	1.066	1.261	1.078	1.171	1.146	1.019
	108	1.065	1.256	1.07	1.163	1.145	1.016
	109	1.064	1.253	1.067	1.16	1.144	1.014
	110	1.063	1.253	1.064	1.142	1.142	0.999
	111	1.063	1.25	1.064	1.142	1.142	0.995
	112	1.06	1.245	1.063	1.142	1.134	0.994
	113	1.053	1.242	1.062	1.142	1.131	0.99
	114	1.049	1.238	1.049	1.135	1.13	0.987
	115	1.042	1.234	1.047	1.13	1.128	0.98
	116	1.042	1.233	1.029	1.128	1.124	0.979
	117	1.04	1.231	1.022	1.119	1.124	0.976
	118	1.04	1.226	1.021	1.109	1.119	0.972
	119	1.029	1.226	1.019	1.108	1.112	0.971
	120	1.022	1.225	1.016	1.097	1.111	0.96
	121	1.021	1.22	0.996	1.096	1.111	0.957
	122	1.02	1.217	0.991	1.091	1.108	0.957
	123	1.019	1.216	0.988	1.089	1.106	0.948
	124	1.014	1.215	0.967	1.086	1.098	0.945
	125	1.009	1.199	0.967	1.086	1.095	0.94
	126	0.988	1.196	0.966	1.07	1.083	0.937
	127	0.988	1.193	0.961	1.057	1.079	0.935
	128	0.986	1.191	0.959	1.054	1.069	0.931
	129	0.98	1.184	0.956	1.052	1.067	0.926
	130	0.973	1.184	0.952	1.05	1.065	0.924
	131	0.972	1.175	0.945	1.035	1.065	0.917
	132	0.967	1.173	0.941	1.034	1.063	0.913
	133	0.964	1.173	0.936	1.033	1.063	0.909
	134	0.951	1.173	0.909	1.027	1.049	0.907
	135	0.935	1.173	0.895	1.007	1.044	0.904
	136	0.922	1.162	0.888	0.99	1.038	0.897
	137	0.908	1.148	0.881	0.988	1.011	0.891
	138	0.902	1.142	0.88	0.982	1.005	0.891
	139	0.892	1.137	0.869	0.982	1.001	0.891
	140	0.869	1.134	0.84	0.976	0.996	0.891
	141	0.857	1.133	0.831	0.975	0.994	0.887
	142	0.847	1.119	0.829	0.973	0.994	0.876
	143	0.847	1.119	0.824	0.954	0.979	0.875
	144	0.842	1.118	0.819	0.951	0.974	0.864
	145	0.831	1.116	0.77	0.941	0.941	0.845
	146	0.806	1.072	0.767	0.926	0.94	0.84
	147	0.782	1.038	0.737	0.885	0.921	0.823
	148	0.759	1.004	0.709	0.879	0.919	0.822
	149	0.757	0.99	0.69	0.879	0.91	0.819
	Average	1.20707	1.39625	1.1826	1.29425	1.23042	1.12066
	STD Dev	0.218253	0.203379	0.207314	0.217751	0.147048	0.17557
	STD err.	0.01788	0.0166614	0.0169838	0.0178388	0.0120467	0.0143833
