# Supplementary material for: Genetic Interactions Between Brassinosteroid-Inactivating P450s and Photomorphogenic Photoreceptors in Arabidopsis thaliana
Source: G3 (Bethesda). 2012 Dec 1;2(12):1585–93. doi: 10.1534/g3.112.004580 (PMC3516480; doi:10.1534/g3.112.004580)
Supplement: Supporting Information [file supp_2.12.1585_FileS1.zip › FileS1/Flowering data in long-day.xls]

## Sheet: Trial 1
Trial 1 Long Day
Genotype	col-0		cry1-103		phyA-211		phyB-9		cyp734a1		cyp72c1		cyp734a1/cyp72c1		phyA/phyB		phyB/cyp72c1		phyB/cyp734a1		phyA/cyp72c1		phyA/cpy734a1		cry1/cyp72c1		cry1/cyp734a1		phyA/phyB/cyp734a1		phyA/phyB/cyp72c1		phyB/cyp734a1/cyp72c1		cry1/cyp734a1/cyp72c1		phyA/cyp734a1/cyp72c1		phyA/phyB/cyp734a1/cyp72c1
	DSL	#Leaves	DSL	#Leaves	DSL	#Leaves	DSL	#Leaves	DSL	#Leaves	DSL	#Leaves	DSL	#Leaves	DSL	#Leaves	DSL	#Leaves	DSL	#Leaves	DSL	#Leaves	DSL	#Leaves	DSL	#Leaves	DSL	#Leaves	DSL	#Leaves	DSL	#Leaves	DSL	#Leaves	DSL	#Leaves	DSL	#Leaves	DSL	#Leaves
1	F3 23	9R 3C	F5 dead	dead	F10 25	14R 6C	F3 20	8R 3C	F3 23	10R 3C	F4 23	10R 3C	F4 20	8R 2C	F6 23	10R 6C	F2 21	8R 3C	F1 20	6R 3C	F1 30	20R 5C	F3 22	9R 4C	F3 24	12R 4C	F1 26	12R 4C	F3 26	13R 6C	F5 25	11 R 3C	F6 20	7R 3C	F5 22	8R 3C	F1 23	11R 4C	F3 26	13R 4C	1
2	F4 25	11R 4C	F6 24	9R 3C	F6 26	15R 5C	F5 21	8R 2C	F4 23	10R 3C	F2 24	13R 4C	F6 20	7R 2C	F2 25	11R 5C	F7 21	8R 2C	F2 21	7R 3C	F4 30	18R 6C	F1 23	8R 3C	F1 25	9R 3C	F3 26	12R 4C	F9 26	11R 3C	F6 28	17 R 5C	F1 21	8R 3C	F1 23	9R 3C	F4 23	11R 4C	F6 27	14R 6C	2
3	F10 26	11R 3C	F3 25	11R 3C	F9 27	16R 4C	F1 22	7R 3C	F6 23	10R 3R	F3 24	11R 4C	F1 21	9R 3C	F3 25	13R 5C	F9 21	8R 2C	F3 21	7R 4C	F3 33	22R 6C	F4 23	11R 4C	F4 25	11R 4C	F10 26	11R 3C	F1 27	11R 6C	F2 30	17R 6C	F4 21	8R 3C	F4 23	7R 3C	F6 23	11R 3C	F4 28	13R 5C	3
4	F5 27	14R 4C	F4 25	13R 4C	F3 28	15R 4C	F2 23	9R 3C	F2 25	13R 3C	F5 24	12R 3C	F3 21	9R 3C	F5 25	11R 4C	F4 22	8R 3C	F5 22	6R 3C	F5 33	22R 5C	F5 23	9R 3C	F2 27	13R 5C	F2 27	12R 4C	F10 27	11R 5C	F3 30	18R 6C	F5 22	7R 3C	F7 23	9R 2C	F8 23	9R 3C	F2 30	16R 7C	4
5	F6 27	10R 3C	F10 25	10R 3C	F4 28	16R 6C	F6 23	9R 3C	F10 25	11R 3C	F6 24	12R 3C	F8 22	8R 3C	F1 26	12R 6C	F5 22	8R 3C	F9 22	7R 1C	F9 33	21R 6C	F6 23	9R 3C	F5 27	12R 4C	F4 27	12R 4C	F4 28	15R 8C	F4 30	15R 6C	F3 23	9R 3C	F10 23	9R 2C	F5 24	11R 3C	F7 30	17R 6C	5
6	F1 28	12R 3C	F1 26	12R 4C	F5 28	18R 5C	F8 23	8R 2C	F9 20	12R 4C	F7 24	12R 3C	F9 22	9R 2C	F4 26	11R 5C	F7 22	8R 2C	F10 22	8R 2C	F2 33	22R 8C	F2 24	11R 4C	F6 27	11R 3C	F5 27	12R 3C	F5 28	12R 7C	F1 31	19R 6C	F7 23	9R 4C	F8 24	9R 3C	F10 24	11R 3C	F9 30	17R 5C	6
7	F2 28	14R 5C	F2 27	10R 4C	F7 28	17R 5C	F9 23	7R 3C	F1 28	13R 4C	F1 25	14R 4C	F2 23	9R 2C	F8 26	13R 6C	F1 23	11R 3C	F4 23	8R 3C	F6 34	24R 7C	F9 24	9R 3C	F8 28	11R 4C	F7 27	11R 3C	F6 28	13R 6C	F7 33	21R 6C	F8 23	9R 3C	F2 25	10R 4C	F3 25	12R 4C	F10 30	14R 5C	7
8	F8 28	14R 4C	F7 27	12R 3C	F1 29	18R 6C	F4 24	10R 4C	F7 28	14R 3C	F8 25	12R 3C	F10 23	10R 2C	F10 26	10R 6C	F3 23	9R 3C	F6 23	8R 4C	F7 34	25R 7C	F10 24	8R 3C	F10 28	13R 3C	F9 27	11R 3C	F2 30	15R 8C	F8 33	18R 6C	F9 24	9R 4C	F3 25	11R 3C	F7 25	12R 3C	F1 dead	dead	8
9	F9 29	13R 3C	F8 27	11R 3C	F8 30	19R 7C	F7 24	8R 3C	F8 29	14R 4C	F9 25	13R 3C	F5 24	11R 3C	F7 27	12R 5C	F10 23	9R 3C	F7 24	8R 4C	F8 36	23R 6C	F8 25	11R 4C	F7 dead	dead	F6 29	11R 4C	F7 30	16R 7C	F9 34	18R 5C	F2 25	13R 4C	F9 25	10R 2C	F9 25	12R 3C	F5 dead	dead	9
10	F7 30	12R 5C	F9 27	12R 3C	F2 31	20R 6C	F10 24	10R 3C	F5 dead	dead	F10 26	12R 4C	F7 24	11R 4C	F9 33	12R 6C	F8 25	12R 4C	F8 24	8R 3C	F10 39	24R 8C	F7 27	13R 4C	F9 dead	dead	F8 30	13R 5C	F8 30	16R 7C	F10 34	22R 5C	F10 26	12R 3C	R6 30	10R 3C	F2 27	14R 5C	F8 34	18R 7C	10
Note: Leaves are counted when the bolt between the first
true leaves and the buds measure 5 mm
DSL: Days since put into light conditions
	23	12			25	20	20	11	23	13	23	13	20	10	23	16	21	11	20	9	30	25	22	13	24	16	26	16	26	19	25	14	20	10	22	11	23	15	26	17
	25	15	24	12	26	20	21	10	23	13	24	17	20	9	25	16	21	10	21	10	30	24	23	11	25	12	26	16	26	14	28	22	21	11	23	12	23	15	27	20
	26	14	25	14	27	20	22	10	23	13	24	15	21	12	25	18	21	10	21	11	33	28	23	15	25	15	26	14	27	17	30	23	21	11	23	10	23	14	28	18
	27	18	25	17	28	19	23	12	25	16	24	15	21	12	25	15	22	11	22	9	33	27	23	12	27	18	27	16	27	16	30	24	22	10	23	11	23	12	30	13
	27	13	25	13	28	22	23	12	25	14	24	15	22	11	26	18	22	11	22	8	33	27	23	12	27	16	27	16	28	23	30	21	23	12	23	11	24	14	30	13
	28	15	26	16	28	23	23	10	20	16	24	15	22	11	26	16	22	10	22	10	33	30	24	15	27	14	27	15	28	19	31	25	23	13	24	12	24	14	30	12
	28	19	27	14	28	22	23	10	28	17	25	18	23	11	26	19	23	14	23	11	34	31	24	12	28	15	27	14	28	19	33	27	23	12	25	14	25	16	30	19
	28	18	27	15	29	24	24	14	28	17	25	15	23	12	26	16	23	12	23	12	34	32	24	11	28	16	27	14	30	23	33	24	24	13	25	14	25	15
	29	16	27	14	30	26	24	11	29	18	25	16	24	14	27	17	23	12	24	12	36	29	25	15			29	15	30	23	34	23	25	17	25	12	25	15
	30	17	27	15	31	26	24	13			26	16	24	15	33	18	25	16	24	11	39	32	27	17			30	18	30	23	34	27	26	15	30	13	27	19	34	15
	27.1	15.7	25.8889	14.4444	28	22.2	22.7	11.3	24.8889	15.2222	24.4	15.5	22	11.7	26.2	16.9	22.3	11.7	22.2	10.3	33.5	28.5	23.8	13.3	26.375	15.25	27.2	15.4	28	19.6	30.8	23	22.8	12.4	24.3	12	24.2	14.9	29.375	15.875

## Sheet: Trial 2
Trial 2 Long Day
Genotype	col-0		cry1-103		phyA-211		phyB-9		cyp734a1		cyp72c1		cyp734a1/cyp72c1		phyA/phyB		phyB/cyp72c1		phyB/cyp734a1		phyA/cyp72c1		phyA/cpy734a1		cry1/cyp72c1		cry1/cyp734a1		phyA/phyB/cyp734a1		phyA/phyB/cyp72c1		phyB/cyp734a1/cyp72c1		cry1/cyp734a1/cyp72c1		phyA/cyp734a1/cyp72c1		phyA/phyB/cyp734a1/cyp72c1
	DSL	#Leaves	DSL	#Leaves	DSL	#Leaves	DSL	#Leaves	DSL	#Leaves	DSL	#Leaves	DSL	#Leaves	DSL	#Leaves	DSL	#Leaves	DSL	#Leaves	DSL	#Leaves	DSL	#Leaves	DSL	#Leaves	DSL	#Leaves	DSL	#Leaves	DSL	#Leaves	DSL	#Leaves	DSL	#Leaves	DSL	#Leaves	DSL	#Leaves
1	F6 20	12R 3C	F6 19	10R 4C	F5 25	22R 7C	F4 19	6R 3C	F3 23	13R 3C	F1 22	12R 3C	F3 20	8R 3C	F4 22	14R 6C	F3 20	9R 3C	F3 20	9R 3C	F4 30	23R 6C	F6 20	10R 5C	F4 21	12R 4C	F4 22	13R 5C	F3 22	14R 5C	F4 25	17R 6C	F4 19	7R 3C	F1 20	9R 3C	F9 21	12R 3C	F8 22	15R 5C	1
2	F3 22	14R 3C	F8 20	10R 3C	F6 25	21R 6C	F10 21	9R 3C	F6 23	14R 4C	F6 22	14R 4C	F5 20	10R 2C	F5 22	11R 4C	F5 20	9R 2C	F4 19	7R 4C	F6 27	18R 4C	F7 20	9R 4C	F10 22	12R 3C	F3 23	15R 6C	F7 22	12R 5C	F9 26	17R 7C	F6 20	13R 4C	F4 20	8R 3C	F10 21	14R 4C	F6 23	11R 5C	2
3	F5 22	13R 3C	F4 21	11R 3C	F8 25	18R 5C	F1 22	8R 2C	F7 23	13R 4C	F3 23	15R 5C	F6 19	9R 3C	F1 28	15R 7C	F6 19	9R 3C	F5 19	9R 3C	F5 29	22R 6C	F8 20	11R 4C	F3 23	13R 4C	F5 23	13R 5C	F8 22	14R 5C	F2 dead	dead	F8 20	10R 3C	F6 19	10R 3C	F3 22	12R 5C	F7 23	12R 6C	3
4	F10 22	13R 4C	F10 21	11R 4C	F10 25	21R 4C	F2 22	8R 3C	F5 24	12R 5C	F5 23	15R 5C	F9 19	7R 3C	dead	dead	F7 20	10R 3C	F6 19	9R 3C	F7 29	23R 6C	F10 20	12R 4C	F5 23	14R 5C	F6 23	16R 5C	F10 24	14R 7C	F6 28	20R 6C	F9 19	8R 3C	F7 20	9R 3C	F5 22	13R 4C	F3 26	20R 7C	4
5	F8 23	15R 3C	F7 22	11R 3C	F4 27	23R 5C	F3 22	9R 4C	F10 24	14R 3C	F8 23	14R 5C	F10 20	12R 3C	dead	dead	F10 19	9R 2C	F7 19	9R 3C	F3 31	24R 8C	F1 21	11R 3C	F6 23	12R 4C	F9 23	14R 5C	F4 25	12R 6C	F5 29	18R 7C	F10 19	9R 2C	F8 19	9R 3C	F7 22	14R 4C	F5 26	18R 5C	5
6	F1 24	12R 3C	F9 23	14R 3C	F3 28	23R 7C	F5 22	10R 2C	F4 25	19R 6C	F9 23	15R 4C	F4 21	10R 3C	dead	dead	F1 22	9R 1C	F8 20	10R 3C	F8 31	22R 7C	F3 21	12R 4C	F1 24	13R 4C	F10 23	14R 5C	F5 26	14R 8C	F1 31	20R 6C	F2 22	11R 4C	F9 19	10R 3C	F8 22	13R 3C	F10 26	15R 6C	6
7	F4 24	15R 4C	F5 24	14R 4C	F9 28	21R 7C	F6 22	10R 3C	F9 25	15R 4C	F7 24	14R 4C	F7 21	11R 3C	dead	dead	F2 22	10R 3C	F9 20	10R 4C	F9 31	24R 8C	F4 21	11R 4C	F7 24	14R 4C	F7 24	13R 4C	F9 26	13R 5C	dead	dead	F3 22	14R 4C	F5 21	10R 4C	F6 22	12R 4C	F4 27	17R 6C	7
8	F9 24	15R 4C	F1 25	13R 3C	F7 29	22R 7C	F7 22	10R 4C	F8 26	16R 4C	F10 24	14R 4C	F1 22	10R 3C	dead	dead	F8 22	12R 3C	F10 20	9R 3C	F10 31	24R 7C	F5 21	11R 4C	F9 24	14R 3C	F8 24	15R 5C	dead	dead	dead	dead	F5 22	13R 5C	F2 22	13R 3C	F4 23	14R 5C	F9 27	20R 7C	8
9	F7 25	15R 4C	F2 25	14R 5C	F2 30	22R 5C	F8 22	9R 3C	F1 28	17R 5C	F2 25	16R 5C	F2 22	13R 3C	dead	dead	F9 22	10R 3C	F1 25	12R 5C	F1 32	26R 7C	F9 21	11R 3C	F2 25	14R 4C	F2 25	13R 5C	dead	dead	dead	dead	F7 23	14R 5C	F3 22	11R 4C	F1 25	14R 5C	F1 31	21R 5C	9
10	F2 27	17R 5C	F3 25	13R 4C	F1 32	22R 7C	F9 22	9R 3C	F2 32	18R 5C	F4 26	16R 4C	F8 22	11R 3C	dead	dead	F4 20	9R 3C	F2 25	11R 4C	F2 34	23R 8C	F2 22	12R 3C	F8 25	16R 5C	F1 26	16R 5C	dead	dead	dead	dead	F1 24	9R 3C	F10 22	12R 3C	F2 28	16R 6C	F2 31	18R 5C	10
Note: Leaves are counted when the bolt between the first
true leaves and the buds measure 5 mm
DSL: Days since put into light conditions
	20	15	19	14	25	29	19	9	23	16	22	15	20	11	22	20	20	12	20	12	30	29	20	15	21	16	22	18	22	19	25	23	19	10	20	12	21	15	22	20
	22	17	20	13	25	27	21	12	23	18	22	18	20	12	22	15	20	11	19	11	27	22	20	13	22	15	23	21	22	17	26	24	20	17	20	11	21	18	23	16
	22	16	21	14	25	23	22	10	23	17	23	20	19	12	28	22	19	12	19	12	29	28	20	15	23	17	23	18	22	19			20	13	19	13	22	17	23	18
	22	17	21	15	25	25	22	11	24	17	23	20	19	10			20	13	19	12	29	29	20	16	23	19	23	21	24	21	28	26	19	11	20	12	22	17	26	27
	23	18	22	14	27	28	22	13	24	17	23	19	20	15			19	11	19	12	31	32	21	14	23	16	23	19	25	18	29	25	19	11	19	12	22	18	26	23
	24	15	23	17	28	30	22	12	25	25	23	19	21	13			22	10	20	13	31	29	21	16	24	17	23	19	26	22	31	26	22	14	19	13	22	16	26	21
	24	19	24	18	28	28	22	13	25	19	24	18	21	14			22	13	20	14	31	32	21	15	24	18	24	17	26	18			22	18	21	14	22	16	27	23
	24	19	25	16	29	29	22	14	26	20	24	18	22	13			22	15	20	12	31	31	21	15	24	17	24	20					22	18	22	16	23	19	27	27
	25	19	25	19	30	27	22	12	28	22	25	21	22	16			22	13	25	17	32	33	21	14	25	18	25	18					23	19	22	15	25	19	31	26
	27	22	25	17	32	29	22	12	32	23	26	20	22	14			20	12	25	15	34	31	22	15	25	21	26	21					24	12	22	15	28	22	31	23
	23.3	17.7	22.5	15.7	27.4	27.5	21.6	11.8	25.3	19.4	23.5	18.8	20.6	13	24	19	20.6	12.2	20.6	13	30.5	29.6	20.7	14.8	23.4	17.4	23.6	19.2	23.8571	19.1429	27.8	24.8	21	14.3	20.4	13.3	22.8	17.7	26.2	22.4

## Sheet: Trial three KT
Trial 3 Long Day
Genotype	col-0		cry1-103		phyA-211		phyB-9		cyp734a1		cyp72c1		cyp734a1/cyp72c1		phyA/phyB		phyB/cyp72c1		phyB/cyp734a1		phyA/cyp72c1		phyA/cpy734a1		cry1/cyp72c1		cry1/cyp734a1		phyA/phyB/cyp734a1		phyA/phyB/cyp72c1		phyB/cyp734a1/cyp72c1		cry1/cyp734a1/cyp72c1		phyA/cyp734a1/cyp72c1		phyA/phyB/cyp734a1/cyp72c1
	DSL	#Leaves	DSL	#Leaves	DSL	#Leaves	DSL	#Leaves	DSL	#Leaves	DSL	#Leaves	DSL	#Leaves	DSL	#Leaves	DSL	#Leaves	DSL	#Leaves	DSL	#Leaves	DSL	#Leaves	DSL	#Leaves	DSL	#Leaves	DSL	#Leaves	DSL	#Leaves	DSL	#Leaves	DSL	#Leaves	DSL	#Leaves	DSL	#Leaves
1	F7 23	13R 3C	F7 23	11R 3C	F6 27	17R 5C	F5 20	8R 4C	F7 22	10R 3C	F7 22	11R 2C	F7 20	11R 3C	F5 20	8R 3C	F5 19	7R 3C	F5 19	7R 3C	F7 32A	21R 6C	F5 21	10R 3C	F7 22	10R 3C	F7 22	11R 3C	F5 24	12R 6C	F6 24	13R 4C	F6 19	8R 3C	F7 20	8R 2C	F7 20	11R 3C	F7 28	14R 5C	1
2	F5 23	12R 2C	F6 23	11R 3C	F8 27	19R 6C	F6 20	9R 5C	F5 24	11R 2C	F6 23	14R 4C	F5 21	10R 3C	F7 20	9R 4C	F6 20	8R 3C	F6 20	9R 3C	F6 32A	20R 8C	F6 21	11R 3C	F8 23	11R 3C	F8 23	12R 3C	F6 24	13R 5C	F7 26	14R 5C	F8 20	9R 2C	F5 22	10R 3C	F6 21	13R 3C	F6 28	16R 5C	2
3	F6 24	11R 4C	F5 24	11R 4C	F7 28	20R 6C	F7 22	9R 3C	F6 24	13R 4C	F8 24	12R 4C	F6 23	10R 4C	F6 22	12R 5C	F7 20	9R 2C	F8 20	8R 3C	F3 33A	22R 6C	F8 22	11R 4C	F6 23	13R 3C	F6 23	13R 3C	F7 24	11R 5C	F5 27	14R 5C	F5 22	8R 3C	F8 22	11R 3C	F5 22	11R 3C	F5 30	18R 6C	3
4	F8 28	13R 3C	F8 24	12R 3C	F5 30	20R 6C	F8 23	9R 3C	F8 26	13R 4C	F5 25	13R 3C	F8 24	12R 3C	F8 24	12R 5C	F8 20	8R 3C	F9 20	9R 3C	F1 34A	21R 6C	F10 23	14R 3C	F5 24	11R 3C	F5 24	11R 3C	F8 27	13R 6C	F8 28	15R 5C	F7 22	11R 4C	F6 24	11R 3C	F8 22	12R 3C	F8 32A	18R 5C	4
5	F9 28	16R 3C	F4 26	12R 3C	F9 32A	22R 6C	F2 24	11R 2C	F3 27	11R 3C	F9 26	12R 3C	F10 25	12R 3C	F3 27	10R 3C	F1 24	11R 3C	F3 22	9R 3C	F9 35A	25R 7C	F3 24	13R 5C	F3 27	13R 3C	F3 27	13R 4C	F10 30	15R 5C	F9 30	13R 3C	F3 23	11R 3C	F9 24	11R 4C	F4 25	13R 4C	F4 33A	23R 8C	5
6	F3 29	14R 4C	F9 26	13R 3C	F10 34A	22R 5C	F9 24	9R 3C	F9 29	13R 4C	F10 29	13R 4C	F1 27	14R 4C	F9 29	17R 6C	F3 24	9R 3C	F7 22	8R 4C	F8 36A	25R 7C	F7 24	14R 5C	F4 28	10R 4C	F4 27	11R 5C	F3 33A	17R 7C	F4 31A	16R 6C	F1 24	11R 3C	F1 25	13R 4C	F3 26	12R 3C	F1 34A	23R 7C	6
7	F4 29	16R 5C	F2 27	14R 3C	F4 34A	21R 5C	F10 25	8R 2C	F10 29	14R 3C	F1 30	17R 4C	F4 27	13R 4C	F2 29	14R 5C	F4 24	10R 3C	F2 23	10R 3C	F10 36A	24R 6C	F1 27	14R 5C	F9 30	13R 5C	F9 27	14R 5C	F4 32A	17R 7C	F2 33A	15R 4C	F10 24	12R 2C	F2 25	15R 4C	F1 27	15R 5C	F2 34A	16R 6C	7
8	F2 29	16R 4C	F3 29	13R 6C	F3 35A	23R 8C	F1 27	12R 3C	F1 29	18R 5C	F3 33A	15R 5C	F3 29	13R 5C	F4 30	15R 6C	F2 27	10R 3C	F10 23	9R 3C	F4 37A	24R 8C	F2 27	12R 5C	F10 31A	17R 4C	F10 28	14R 5C	F9 31A	18R 7C	F1 32A	18R 5C	F2 27	14R 4C	F4 25	12R 4C	F10 29	15R 4C	F9 34A	17R 6C	8
9	F1 29	17R 5C	F1 29	13R 4C	F1 35A	25R 6C	F4 27	10R 4C	F4 30	14R 4C	F4 31A	17R 5C	F9 30	15R 5C	F10 30	15R 5C	F9 27	11R 3C	F1 24	9R 4C	F5 dead	dead	F9 27	12R 5C	F1 33A	20R 5C	F1 30	17R 5C	F2 31A	17R 7C	F3 34A	18R 7C	F9 27	10R 4C	F3 26	11R 4C	F2 29	11R 4C	F3 35A	19R 7C	9
10	F10 31A	17R 5C	F10 30	14R 3C	F2 36A	22R 8C	F3 dead	dead	F2 30	14R 5C	F2 36A	17R 5C	F2 30	14R 5C	F1 31A	17R 7C	F10 27	10R 3C	F4 24	10R 3C	F2 dead	dead	F4 28	14R 5C	F2 36A	18R 5C	F2 32A	17R 6C	F1 34A	19R 7C	F10 36A	16R 6C	F4 28	13R 5C	F10 27	13R 4C	F9 30	15R 4C	F10 37A	17R 7C	10
															R5 23	11R 6C
Note: Leaves are counted when the bolt between the first															R4 23	9R 4C															R4 24	13R 4C
true leaves and the buds measure 5 mm															R3 23	11R 5C													R3 28	14R 7C	R3 24	12R 5C
															R2 20	9R 4C									R2 23	12R 3C			R2 25	15R 7C	R2 24	13R 4C
DSL: Days since put into light conditions									R1 22	15R 3C					R1 20	7R 3C									R1 23	10R 3C			R1 24	14R 5C	R1 24	14R 4C							R1 24	10R 4C
	23	16	23	14	27	22	20	12	22	13	22	13	20	14	20	11	19	10	19	10	32	27	21	13	22	13	22	14	24	18	24	17	19	11	20	10	20	14	28	19
	23	14	23	14	27	15	20	14	24	13	23	18	21	13	20	13	20	11	20	12	32	28	21	14	23	14	23	15	24	18	26	19	20	11	22	13	21	16	28	21
	24	15	24	15	28	26	22	12	24	17	24	16	23	14	22	17	20	11	20	11	33	28	22	15	23	16	23	16	24	16	27	19	22	11	22	14	22	14	30	24
	28	16	24	15	30	26	23	12	26	17	25	16	24	15	24	17	20	11	20	12	34	27	23	17	24	14	24	14	27	19	28	20	22	15	24	14	22	15	32	23
	28	19	26	15	32	28	24	13	27	14	26	15	25	15	27	13	24	14	22	12	35	32	24	18	27	16	27	17	30	20	30	16	23	14	24	15	25	17	33	31
	29	18	26	16	34	27	24	12	29	17	29	17	27	18	29	23	24	12	22	12	36	32	24	19	28	14	27	16	33	24	31	22	24	14	25	17	26	15	34	30
	29	21	27	17	34	26	25	10	29	17	30	21	27	17	29	19	24	13	23	13	36	30	27	19	30	18	27	19	32	24	33	19	24	14	25	19	27	20	34	22
	29	20	29	19	35	31	27	15	29	23	33	20	29	18	30	21	27	13	23	12	37	32	27	17	31	21	28	19	31	25	32	23	27	18	25	16	29	19	34	23
	29	22	29	17	35	31	27	14	30	18	31	22	30	20	30	20	27	14	24	13			27	17	33	25	30	22	31	24	34	25	27	14	26	15	29	15	35	26
	31	22	30	17	36	30			30	19	36	22	30	19	31	24	27	13	24	13			28	19	36	23	32	23	34	26	36	22	28	18	27	17	30	19	37	24
									22	18					23	17									23	15			28	21	24	17							24	14
															23	13									23	13			25	22	24	17
															23	16													24	19	24	17
															20	13															24	18
															20	10

## Sheet: Trial 4
Trial 4 Long Day
Genotype	col-0		cry1-103		phyA-211		phyB-9		cyp734a1		cyp72c1		cyp734a1/cyp72c1		phyA/phyB		phyB/cyp72c1		phyB/cyp734a1		phyA/cyp72c1		phyA/cpy734a1		cry1/cyp72c1		cry1/cyp734a1		phyA/phyB/cyp734a1		phyA/phyB/cyp72c1		phyB/cyp734a1/cyp72c1		cry1/cyp734a1/cyp72c1		phyA/cyp734a1/cyp72c1		phyA/phyB/cyp734a1/cyp72c1
	DSL	#Leaves	DSL	#Leaves	DSL	#Leaves	DSL	#Leaves	DSL	#Leaves	DSL	#Leaves	DSL	#Leaves	DSL	#Leaves	DSL	#Leaves	DSL	#Leaves	DSL	#Leaves	DSL	#Leaves	DSL	#Leaves	DSL	#Leaves	DSL	#Leaves	DSL	#Leaves	DSL	#Leaves	DSL	#Leaves	DSL	#Leaves	DSL	#Leaves
1	22	3c 10r	22	3c 10r	24	6c 14r	21	2c 8r	22	3c 8r	23	2c 11r	21	4c 7r	23	4c 8r	21	3c 7r	20	4c 9r	28	5c 17r	21	3c 9r	24	3c 11r	23	4c 11r	23	3c 8r	26	5c 13r	20	3c 8r	21	3c 8r	21	3c 10r	28	5c 12r	1
2	23	3c 12r	23	3c 10r	24	5c 14r	21	3c 8r	23	3c 10r	24	3c 11r	21	2c 9r	23	5c 11r	21	2c 9r	20	3c 7r	30	4c 18r	20	3c 8r	23	3c 11r	24	5c 12r	23	4c 10r	27	5c 12r	19	3c 7r	21	3c 9r	20	3c 10r	28	4c 13r	2
3	24	3c 11r	23	3c 9r	26	6c 20r	20	3c 7r	23	3c 10r	23	3c 12r	20	3c 9r	23	4c 8r	20	2c 9r	20	4c 9r	30	5c 21r	21	3c 9r	24	4c 13r	25	4c 12r	25	5c 12r	25	4c 12r	21	3c 7r	22	3c 10r	21	4c 9r	28	3c 14r	3
4	24	3c 12r	23	3c 10r	30	4c 13r	21	3c 8r	25	3c 12r	23	3c 11r	21	3c 9r	23	4c 9r	20	3c 7r	21	3c 8r	30	6c 20r	21	4c 9r	24	3c 11r	24	3c 11r	25	4c 10r	28	3c 13r	21	2c 10r	21	3c 10r	23	3c 12r	29	6c 14r	4
5	24	3c 12r	23	3c 11r	29	6c 17r	22	3c 9r	26	4c 13r	24	3c 13r	23	3c 11r			21	2c 9r	21	4c 9r	34	7c 24r	23	4c 12r	26	4c 14r	24	4c 11r	29	7c 18r	29	5c 17r	23	4c 12r	23	3c 10r	23	3c 10r	29	6c 16r	5
6																																									6
7																																									7
8																																									8
9																																									9
10																																									10
Note: Leaves are counted when the bolt between the first
true leaves and the buds measure 5 mm
DSL: Days since put into light conditions
	22	13	22	13	24	20	21	10	22	11	23	13	21	11	23	12	21	10	20	13	28	22	21	12	24	14	23	15	23	11	26	18	20	11	21	11	21	13	28	17
	23	15	23	13	24	19	21	11	23	13	24	14	21	11	23	16	21	11	20	10	30	22	20	11	23	14	24	17	23	14	27	17	19	10	21	12	20	13	28	17
	24	14	23	12	26	26	20	10	23	13	23	15	20	12	23	12	20	11	20	13	30	26	21	12	24	17	25	16	25	17	25	16	21	10	22	13	21	13	28	17
	24	15	23	13	30	17	21	11	25	15	23	14	21	12	23	13	20	10	21	11	30	26	21	13	24	14	24	14	25	14	28	16	21	12	21	13	23	15	29	20
	24	15	23	14	29	23	22	12	26	17	24	16	23	14			21	11	21	13	34	31	23	16	26	18	24	15	29	25	29	22	23	16	23	13	23	13	29	22
	23.4	14.4	22.8	13	26.6	21	21	10.8	23.8	13.8	23.4	14.4	21.2	12	23	13.25	20.6	10.6	20.4	12	30.4	25.4	21.2	12.8	24.2	15.4	24	15.4	25	16.2	27	17.8	20.8	11.8	21.6	12.4	21.6	13.4	28.4	18.6

## Sheet: Combined number of leaves
Number of leaves to flowering (Rep 1+2+3)	Col-0	bas1-2	sob7-1	bas1-2 sob7-1	phyA-211	phyA-211 bas1-2	phyA-211 sob7-1	phyA-211 bas1-2 sob7-1	phyB-9	phyB-9 bas1-2	phyB-9 sob7-1	phyB-9 bas1-2 sob7-1	cry1-103	cry1-103 bas1-2	cry1-103 sob7-1	cry1-103 bas1-2 sob7-1	phyA-211 phyB-9	phyA-211 phyB-9 bas1-2	phyA-211 phyB-9 sob7-1	phyA-211 phyB-9 bas1-2 sob7-1
Average	16.8286	16.7429	17	13.4286	24.6857	14.6571	28.6061	15.9143	11.7353	11.8	11.8286	13.3143	15.0294	17.0857	16.4286	13.2857	16.4375	19.6286	21	20.6176
Standard Dev.	2.67324	3.22073	2.62342	2.66001	4.157	2.3256	3.15178	2.35611	1.48342	1.71155	1.54322	2.80516	1.86654	2.53646	2.8314	2.09441	3.47282	3.62253	3.70094	4.76741
Standard Error	0.45186	0.544403	0.44344	0.449623	0.702662	0.393098	0.548654	0.398255	0.254404	0.289305	0.260851	0.474158	0.320108	0.428739	0.478593	0.35402	0.613914	0.612319	0.634706	0.817603
Genotypes/Number of days	Col-0	bas1	sob7	bas1 sob7	phyA	phyA bas1	phyA sob7	phyA bas1 sob7	phyB	phyB bas1	phyB sob7	phyB bas1 sob7	cry1	cry1 bas1	cry1 sob7	cry1 bas1 sob7	phyA phyB	phyA phyB bas1	phyA phyB sob7	phyA phyB bas1 sob7
	12	13	13	10	20	13	25	15	11	9	11	10	12	16	16	11	16	19	14	17
	15	13	17	9	20	11	24	15	10	10	10	11	14	16	12	12	16	14	22	20
	14	13	15	12	20	15	28	14	10	11	10	11	17	14	15	10	18	17	23	18
	18	16	15	12	19	12	27	12	12	9	11	10	13	16	18	11	15	16	24	13
	13	14	15	11	22	12	27	14	12	8	11	12	16	16	16	11	18	23	21	13
	15	16	15	11	23	15	30	14	10	10	10	13	14	15	14	12	16	19	25	12
	19	17	18	11	22	12	31	16	10	11	14	12	15	14	15	14	19	19	27	19
	18	17	15	12	24	11	32	15	14	12	12	13	14	14	16	14	16	23	24	15
	16	18	16	14	26	15	29	15	11	12	12	17	15	15	16	12	17	23	23	20
	17	16	16	15	26	17	32	19	13	11	16	15	14	18	15	13	18	23	27	16
	15	18	15	11	29	15	29	15	9	12	12	10	13	18	17	12	20	19	23	18
	17	17	18	12	27	13	22	18	12	11	11	17	14	21	19	11	15	17	24	27
	16	17	20	12	23	15	28	17	10	12	12	13	15	18	16	13	22	19	26	23
	17	17	20	10	25	16	29	17	11	12	13	11	14	21	17	12	11	21	25	21
	18	25	19	15	28	14	32	18	13	12	11	11	17	19	18	12	13	18	26	23
	15	19	19	13	30	16	29	16	12	13	10	14	18	19	17	13	17	22	17	27
	19	20	18	14	28	15	32	16	13	14	13	18	16	17	18	14	17	18	19	26
	19	22	18	13	29	15	31	19	14	12	15	18	19	20	21	16	13	18	19	23
	19	23	21	16	27	14	33	19	12	17	13	19	17	18	13	15	23	18	20	19
	22	13	20	14	29	15	31	22	12	15	12	12	14	21	14	15	19	16	16	21
	16	13	13	14	22	13	27	14	12	10	10	11	14	14	16	10	21	19	22	24
	14	17	18	13	15	14	28	16	14	12	11	11	15	15	14	13	20	20	19	23
	15	17	16	14	26	15	28	14	12	11	11	11	15	16	16	14	24	24	23	31
	16	14	16	15	26	17	27	15	12	12	11	15	15	14	14	14	17	24	25	30
	19	17	15	15	28	18	32	17	13	12	14	14	16	17	18	15	13	25	22	22
	18	17	17	18	27	19	32	15	12	12	12	14	17	16	21	17	16	24	17	23
	21	23	21	17	26	19	30	20	10	13	13	14	19	19	25	19	13	26	17	26
	20	18	20	18	31	17	32	19	15	12	13	18	17	19	23	16	10	21	17	24
	22	19	22	20	31	17	22	15	14	13	14	14	17	22	15	15	12	22	18	14
	22	18	22	19	30	19	22	19	10	13	13	18	13	23	13	17	16	19	18	17
	13	11	13	11	20	12	26	13	11	13	10	11	13	15	14	11	12	11	17	17
	15	13	14	11	19	11	26	13	10	10	11	10	12	17	14	12	13	14	16	17
	14	13	15	12	26	12	31	13	11	13	11	10	13	16	17	13		17	16	20
	15	15	14	12	17	13		15	12	11	10	12	14	14	14	13		14	22	22
	15	17	16	14	23	16		13		13	11	16		15	18	13		25

## Sheet: Combined days to flowering
Number of days to flowering (Rep 1+2+3)	Col-0	bas1-2	sob7-1	bas1-2 sob7-1	phyA-211	phyA-211 bas1-2	phyA-211 sob7-1	phyA-211 bas1-2 sob7-1	phyB-9	phyB-9 bas1-2	phyB-9 sob7-1	phyB-9 bas1-2 sob7-1	cry1-103	cry1-103 bas1-2	cry1-103 sob7-1	cry1-103 bas1-2 sob7-1	phyA-211 phyB-9	phyA-211 phyB-9 bas1-2	phyA-211 phyB-9 sob7-1	phyA-211 phyB-9 bas1-2 sob7-1
Average (Rep 1+2+3)	25.5429	25.3714	25	22.5143	28.7143	22.7143	32.3333	23.6857	22.3529	21.3429	21.8286	22.2286	24.5	25.4571	25.4	22.7143	24.9062	26.8286	28.7941	29.0588
Standard Dev.	2.85269	2.8706	3.15296	2.95427	3.27712	2.3209	2.73481	2.64321	1.82379	1.84619	2.21606	2.4264	2.54951	2.47746	3.24672	2.45634	3.42061	3.24024	3.51429	3.64269
Standard Error	0.482192	0.48522	0.532948	0.499363	0.553934	0.392303	0.476069	0.446784	0.312777	0.312062	0.374583	0.410136	0.437237	0.418767	0.548795	0.415197	0.604685	0.547701	0.602697	0.624716
Median	25	25	24	22	28	22	32	23	22	21	21	22	24.5	25	24	22	24.5	26	28.5	28.5
Mode	24	23	24	21	28	21	30	23	22	20	20	22	23	27	24	22	23	24	24	28
Genotypes	Col-0	bas1	sob7	bas1 sob7	phyA	phyA bas1	phyA sob7	phyA bas1 sob7	phyB	phyB bas1	phyB sob7	phyB bas1 sob7	cry1	cry1 bas1	cry1 sob7	cry1 bas1 sob7	phyA phyB	phyA phyB bas1	phyA phyB sob7	phyA phyB bas1 sob7
	23	23	23	20	25	22	30	23	20	20	21	20	24	26	24	22	23	26	25	26
	25	23	24	20	26	23	30	23	21	21	21	21	25	26	25	23	25	26	28	27
	26	23	24	21	27	23	33	23	22	21	21	21	25	26	25	23	25	27	30	28
	27	25	24	21	28	23	33	23	23	22	22	22	25	27	27	23	25	27	30	30
	27	25	24	22	28	23	33	24	23	22	22	23	26	27	27	23	26	28	30	30
	28	20	24	22	28	24	33	24	23	22	22	23	27	27	27	24	26	28	31	30
	28	28	25	23	28	24	34	25	23	23	23	23	27	27	28	25	26	28	33	30
	28	28	25	23	29	24	34	25	24	23	23	24	27	27	28	25	26	30	33	34
	29	29	25	24	30	25	36	25	24	24	23	25	27	29	21	25	27	30	34	22
	30	23	26	24	31	27	39	27	24	24	25	26	19	30	22	30	33	30	34	23
	20	23	22	20	25	20	30	21	19	20	20	19	20	22	23	20	22	22	25	23
	22	23	22	20	25	20	27	21	21	19	20	20	21	23	23	20	22	22	26	26
	22	24	23	19	25	20	29	22	22	19	19	20	21	23	23	19	28	22	28	26
	22	24	23	19	25	20	29	22	22	19	20	19	22	23	24	20	20	24	29	26
	23	25	23	20	27	21	31	22	22	19	19	19	23	23	24	19	20	25	31	27
	24	25	23	21	28	21	31	22	22	20	22	22	24	23	24	19	22	26	24	27
	24	26	24	21	28	21	31	22	22	20	22	22	25	24	25	21	24	26	26	31
	24	28	24	22	29	21	31	23	22	20	22	22	25	24	25	22	27	24	27	31
	25	32	25	22	30	21	32	25	22	25	22	23	25	25	22	22	29	24	28	28
	27	22	26	22	32	22	34	28	22	25	20	24	23	26	23	22	29	24	30	28
	23	24	22	20	27	21	32	20	20	19	19	19	23	22	23	20	30	27	31	30
	23	24	23	21	27	21	32	21	20	20	20	20	24	23	24	22	30	30	33	32
	24	26	24	23	28	22	33	22	22	20	20	22	24	23	27	22	31	33	32	33
	28	27	25	24	30	23	34	22	23	20	20	22	26	24	28	24	23	32	34	34
	28	29	26	25	32	24	35	25	24	22	24	23	26	27	30	24	23	31	36	34
	29	29	29	27	34	24	36	26	24	22	24	24	27	27	31	25	23	31	24	34
	29	29	30	27	34	27	36	27	25	23	24	24	29	27	33	25	20	34	24	35
	29	30	33	29	35	27	37	29	27	23	27	27	29	28	36	25	20	28	24	37
	29	30	31	30	35	27	28	29	27	24	27	27	30	30	23	26	23	25	24	24
	31	22	36	30	36	28	30	30	21	24	27	28	22	32	23	27	23	24	26	28
	22	22	23	21	24	21	30	21	21	20	21	20	23	23	24	21	23	23	27	28
	23	23	24	21	24	20	30	20	20	20	21	19	23	24	23	21	23	23	25	28
	24	23	23	20	26	21	34	21	21	20	20	21	23	25	24	22		25	28	29
	24	25	23	21	30	21		23	22	21	20	21	23	24	24	21		25	29	29
	24	26	24	23	29	23		23		21	21	23		24	26	23		29
