# Supplementary material for: Genetic Interactions Between Brassinosteroid-Inactivating P450s and Photomorphogenic Photoreceptors in Arabidopsis thaliana
Source: G3 (Bethesda). 2012 Dec 1;2(12):1585–93. doi: 10.1534/g3.112.004580 (PMC3516480; doi:10.1534/g3.112.004580)
Supplement: Supporting Information [file supp_2.12.1585_FileS1.zip › FileS1/Flowering data in short-day.xls]

## Sheet: Combined days to flowering
Rep 1+2+3	Col-0	bas1-2	sob7-1	bas1-2 sob7-1	phyA-211	phyA-211 bas1-2	phyA-211 sob7-1	phyA-211 bas1-2 sob7-1	phyB-9	phyB-9 bas1-2	phyB-9 sob7-1	phyB-9 bas1-2 sob7-1	cry1-103	cry1-103 bas1-2	cry1-103 sob7-1	cry1-103 bas1-2 sob7-1	phyA-211 phyB-9	phyA-211 phyB-9 bas1-2	phyA-211 phyB-9 sob7-1	phyA-211 phyB-9 bas1-2 sob7-1
Average (Rep 1+2+3)	78.1071	80.8889	74.8148	73.375	90.8929	64.6296	93.08	72.8889	62.6667	65.2222	69.6154	69.7917	77.84	82	82.5385	74.0769	68.8696	69.9565	84.64	97.0455
Standard Dev.	11.827	10.9416	9.39328	10.337	15.9428	6.72623	16.8521	9.14975	5.54377	8.559	8.3574	7.5353	8.882	14.4493	13.2461	10.4419	9.10197	10.8187	11.2468	13.2718
Standard Error	2.23509	2.10571	1.80774	2.11003	3.01291	1.29446	3.37042	1.76087	1.20975	1.64718	1.63902	1.53814	1.7764	2.94945	2.59777	2.04783	1.89789	2.25585	2.24936	2.82956
Genotypes/Number of days	Col-0	bas1-2	sob7-1	bas1-2 sob7-1	phyA	phyA bas1	phyA sob7	phyA bas1 sob7	phyB	phyB bas1	phyB sob7	phyB bas1 sob7	cry1	cry1 bas1	cry1 sob7	cry1 bas1 sob7	phyA phyB	phyA phyB bas1	phyA phyB sob7	phyA phyB bas1 sob7
	71	72	69	68	80	55	78	71	55	39	47	57	69	65	69	59	50	55	71	81
	71	77	69	69	83	65	89	71	55	57	58	61	71	71	75	63	51	57	76	103
	71	79	77	71	86	65	93	74	57	61	67	65	78	81	79	71	61	67	77	132
	72	80	78	71	90	65	101	75	59	65	67	65	78	81	79	75	71	70	81	117
	74	81	79	73	93	68	103	78	62	65	71	67	79	81	86	78	78	90	90	118
	78	87	84	75	94	71	113	88	64	68	71	74	80	90	87	80	59	58	113	82
	78	87	65	77	103	72	124	97	65	55	74	75	83	93	118	84	59	59	74	82
	80	109	66	79	105	72	127	64	74	69	74	76	84	118	74	66	62	61	74	83
	80	69	66	66	111	55	67	65	59	72	60	77	67	66	80	66	65	62	74	86
	66	73	66	67	111	60	72	66	59	74	65	63	69	67	81	70	66	63	75	87
	73	73	72	74	67	60	72	66	63	54	66	64	73	73	81	73	66	63	76	90
	74	75	73	75	73	60	80	69	64	59	70	66	75	77	84	84	68	64	78	92
	75	80	82	78	77	60	84	73	66	59	71	68	79	78	84	85	68	66	78	92
	77	86	85	80	79	60	86	79	58	59	72	75	79	80	91	89	71	68	79	92
	78	87	89	84	80	65	96	81	58	65	82	75	80	105	100	90	71	68	79	93
	93	88	64	104	88	70	98	81	60	65	82	76	92	105	115	91	73	70	82	94
	104	90	64	58	106	80	105	61	61	67	88	61	100	68	67	59	74	71	83	96
	119	95	65	58	127	55	70	61	66	70	63	63	65	70	68	61	74	75	86	97
	64	64	69	64	62	58	76	61	67	71	63	66	69	71	69	62	75	78	86	97
	65	68	70	64	73	58	80	63	69	63	64	68	69	73	71	62	76	80	88	103
	68	69	71	64	79	62	96	64	75	64	69	70	70	76	73	65	79	84	90	109
	73	70	72	68	84	63	96	66		64	70	73	78	84	74	69	80	87	98	109
	75	74	74	87	87	63	96	73		71	71	79	80	88	74	75	87	93	101
	75	78	77	87	89	64	106	77		72	71	91	82	107	79	78			103
	76	79	84		92	70	119	77		75	73		97		90	83			104
	81	88	88		95	70		83		76	81				98	88
	82	106	102		113	79		84		82
	94				118
