# Supplementary material for: Genetic Interactions Between Brassinosteroid-Inactivating P450s and Photomorphogenic Photoreceptors in Arabidopsis thaliana
Source: G3 (Bethesda). 2012 Dec 1;2(12):1585–93. doi: 10.1534/g3.112.004580 (PMC3516480; doi:10.1534/g3.112.004580)
Supplement: Supporting Information [file supp_2.12.1585_FileS1.zip › FileS1/Germinationdata.xlsx]

## Sheet: Germination in dark
	Note: 23.608 (pixels) = 1 mm
Genotype	Col-0	sob7-1	bas1-2	sob7-1 bas1-2	phyA-211	phyA sob7	phyA bas1	phyA sob7 bas1	phyB-9	phyB sob7	phyB bas1	phyB sob7 bas1	cry1-103	cry1 sob7	cry1 bas1	cry1 sob7 bas1	phyA phyB	phyA phyB sob7	phyA phyB bas1	phyA phyB sob7 bas1
Average (Dark)	0.955517	0.92775	0.972217	0.972183	0.866633	0.955533	0.949983	0.966633	0.95555	0.9333	0.944433	0.955533	0.9722	0.9222	0.9833	0.944417	0.20415	0.8722	0.838867	0.949967
SD	0.027222	0.0611876	0.0443112	0.0251116	0.139821	0.0403724	0.0459444	0.0298292	0.0807392	0.0632666	0.0455453	0.0544603	0.0534305	0.0343921	0.0182939	0.0502099	0.141015	0.114347	0.0904761	0.0408085
SE	0.0111133	0.0249797	0.01809	0.0102518	0.0570815	0.0164819	0.0187567	0.0121777	0.0329616	0.0258285	0.0185938	0.0222333	0.0218129	0.0140405	0.00746847	0.0204981	0.0575691	0.046682	0.0369367	0.01666
Genotype	Col-0	sob7-1	bas1-2	sob7 bas1	phyA-211	phyA sob7	phyA bas1	phyA sob7 bas1	phyB-9	phyB sob7	phyB bas1	phyB sob7 bas1	cry1-103	cry1 sob7	cry1 bas1	cry1 sob7 bas1	phyA phyB	phyA phyB sob7	phyA phyB bas1	phyA phyB sob7 bas1
Dark Rep 1	1	1	1	1	0.9333	1	0.9	0.9333	1	0.9666	1	1	0.9666	0.9	1	1	0.2333	0.7666	0.7	0.9666
Dark Rep 2	0.9333	0.9	1	1	0.9	0.9333	0.9333	1	1	1	0.9	1	1	0.9666	1	1	0.2	0.9333	0.8333	0.9666
Dark Rep 3	0.9333	0.8666	0.9333	0.9666	0.9666	0.9666	0.9666	1	0.8	0.9	0.9	0.9333	0.8666	0.9	1	0.9333	0.3	0.9333	0.9333	1
Dark Rep 4	0.9666	1	1	0.9666	0.9666	0.9333	1	0.9666	0.9333	1	0.9333	1	1	0.9	0.9666	0.8666	0.4	1	0.9	0.9
Dark Rep 5	0.9333	0.9333	1	0.9333	0.8333	1	0.9	0.9666	1	0.8666	1	0.8666	1	0.9	0.9666	0.9333	0.0666	0.7	0.7666	0.9666
Dark Rep 6	0.9666	0.8666	0.9	0.9666	0.6	0.9	1	0.9333	1	0.8666	0.9333	0.9333	1	0.9666	0.9666	0.9333	0.025	0.9	0.9	0.9

## Sheet: Germination in white light
	Note: 23.608 (pixels) = 1 mm
Genotype	Col-0	sob7-1	bas1-2	sob7 bas1	phyA-211	phyA sob7	phyA bas1	phyA sob7 bas1	phyB-9	phyB sob7	phyB bas1	phyB sob7 bas1	cry1-103	cry1 sob7	cry1 bas1	cry1 sob7 bas1	phyA phyB	phyA phyB sob7	phyA phyB bas1	phyA phyB sob7 bas1
Average	0.977733	0.966633	0.911067	0.966667	0.955533	0.9444	0.9444	1	0.9555	0.966633	0.911067	0.899967	0.988867	0.966633	0.966633	0.9444	0.3555	0.877767	0.855533	0.988867
SD	0.0192835	0.03335	0.0693755	0.057735	0.0385093	0.0694156	0.0694156	0	0.0192258	0.03335	0.0509102	0.120217	0.0192835	0.03335	0.03335	0.0384515	0.117045	0.0385093	0.0509102	0.0192835
SE	0.0111333	0.0192546	0.040054	0.0333333	0.0222333	0.0400771	0.0400771	0	0.0111	0.0192546	0.029393	0.0694075	0.0111333	0.0192546	0.0192546	0.0222	0.0675762	0.0222333	0.029393	0.0111333
Genotype	Col-0	sob7-1	bas1-2	sob7 bas1	phyA-211	phyA sob7	phyA bas1	phyA sob7 bas1	phyB-9	phyB sob7	phyB bas1	phyB sob7 bas1	cry1-103	cry1 sob7	cry1 bas1	cry1 sob7 bas1	phyA phyB	phyA phyB sob7	phyA phyB bas1	phyA phyB sob7 bas1
White Rep 1	0.9666	1	0.8333	1	0.9333	0.9666	0.8666	1	0.9666	1	0.8666	1	1	0.9333	0.9333	0.9666	0.3666	0.8333	0.8666	1
White Rep 2	1	0.9666	0.9333	0.9	0.9333	0.8666	0.9666	1	0.9333	0.9333	0.9666	0.9333	1	0.9666	0.9666	0.9	0.2333	0.9	0.8	1
White Rep 3	0.9666	0.9333	0.9666	1	1	1	1	1	0.9666	0.9666	0.9	0.7666	0.9666	1	1	0.9666	0.4666	0.9	0.9	0.9666
