# Supplementary material for: Genetic Interactions Between Brassinosteroid-Inactivating P450s and Photomorphogenic Photoreceptors in Arabidopsis thaliana
Source: G3 (Bethesda). 2012 Dec 1;2(12):1585–93. doi: 10.1534/g3.112.004580 (PMC3516480; doi:10.1534/g3.112.004580)
Supplement: Supporting Information [file supp_2.12.1585_FileS1.zip › FileS1/SOB7-GUS Hypocotyl Data.xls]

## Sheet: Reps
	REP1		SOB7-GUS	SOB7-GUS	SOB7-GUS	SOB7-GUS		REP2		SOB7-GUS	SOB7-GUS	SOB7-GUS	SOB7-GUS		REP3		SOB7-GUS	SOB7-GUS	SOB7-GUS	SOB7-GUS
	Col-0	bas1-2 sob7-1	#3.3	#11.5	#45.2	#58.8		Col-0	bas1-2 sob7-1	#3.3	#11.5	#45.2	#58.8		Col-0	bas1-2 sob7-1	#3.3	#11.5	#45.2	#58.8
1	0.976	1.626	1.264	0.932	1.649	1.215		1.189	1.223	0.879	1.472	1.155	1.306	1	0.938	1.426	0.878	1.244	1.274	1.004
2	1.585	1.405	1.004	1.413	1.596	1.439		1.3	1.444	0.866	1.293	1.333	1.45	2	1.271	1.161	0.956	1.366	1.396	1.709
3	1.026	1.571	0.891	1.359	1.695	1.096		1.605	1.525	1.108	1.804	1.304	1.269	3	1.307	1.454	1.32	1.348	1.383	1.403
4	1.013	1.592	1.253	1.003	1.429	1.39		0.958	1.721	1.012	1.108	1.352	1.219	4	1.262	1.458	1.045	0.997	1.365	1.609
5	1.022	1.176	1.255	1.029	1.261	1.327		0.95	1.322	1.059	1.199	1.211	1.267	5	0.996	1.552	0.888	1.374	1.009	1.344
6	1.443	1.749	1.016	0.999	1.503	1.352		1.204	1.644	0.869	1.23	1.244	1.686	6	1.51	1.325	1.16	1.202	0.969	1.505
7	1.431	1.096	1.073	1.058	1.395	1.331		0.947	1.43	1.206	1.363	0.997	1.375	7	0.975	1.529	0.724	1.244	1.899	1.185
8	1.029	1.744	0.777	1.015	1.661	1.199		1.197	1.615	1.051	1.587	1.212	1.375	8	1.151	1.12	0.939	1.759	1.1	1.693
9	1.159	1.127	1.027	1.024	1.466	1.758		1.192	1.385	1.378	1.242	1.501	1.263	9	1.127	1.545	0.978	1.521	1.062	1.279
10	0.955	1.527	1	1.165	0.909	1.363		1.127	1.453	0.906	1.118	1.354	1.123	10	1.14	1.17	0.783	1.329	1.252	1.901
11	1.493	0.871	0.995	1.072	1.371	1.529		1.47	1.762	1.115	1.29	1.476	1.179	11	0.857	1.263	1.125	1.273	1.375	1.63
12	1.068	1.131	1.128	1.5	1.523	1.272		0.962	1.315	1.011	1.474	1.671	1.138	12	1.024	1.719	0.927	1.144	1.638	1.32
13	1.484	1.233	1.043	1.629	1.182	1.242		1.159	1.292	1.021	1.184	1.123	1.471	13	0.97	1.246	0.735	1.222	1.368	1.785
14	1.02	1.539	0.849	1.31	1.352	1.311		1.07	1.557	0.972	1.194	1.306	1.45	14	1.158	1.029	0.811	1.096	1.012	1.422
15	1.014	1.692	1.128	1.582	1.134	1.191		1.431	1.534	1.153	1.307	1.324	1.278	15	0.761	1.1	1.063	1.402	0.951	1.089
16	1.22	1.237	1.059	1.358	1.267	1.258		1.059	1.853	0.923	1.188	1.13	1.448	16	1.033	1.284	1.055	1.075	1.182	1.15
17	0.997	1.03	0.816	1.003	1.166	1.225		1.14	1.033	1.063	1.446	1.537	1.481	17	0.86	1.489	1.172	1.038	1.237	1.222
18	0.883	1.181	1.019	1.198	1.182	1.468		1.358	1.419	1.119	1.159	1.34	1.268	18	1.312	1.19	0.989	1.131	1.027	1.361
19	1.072	1.283	0.929	1.327	1.215	0.937		0.881	1.171	0.879	1.006	1.452	1.086	19	1.173	1.562	1.02	1.271	1.451	1.126
20	0.923	1.021	0.975	0.959	1.431	1.555		0.941	1.002	0.949	1.247	1.087	1.368	20	1.111	1.483	1.033	1.426	1.208	1.306
21	1.136	1.243	1.076	1.479	1.443	1.8		1.015	1.242	0.824	1.263	1.312	1.154	21	1	1.046	0.914	1.545	1.229	1.122
22	1.136	1.441	0.901	1.525	1.397	1.85		1.286	1.569	1.039	1.442	1.266	0.872	22	1.24	1.339	0.989	1.321	0.886	1.101
23	1.098	1.233	1.196	1.152	1.178	1.325		1.11	1.402	0.937	1.054	1.445	1.37	23	1.211	1.02	1.067	1.249	1.104	1.284
24	0.955	1.365	1.112	1.233	1.4	1.734		1.122	1.333	1.02	1.431	0.97	1.403	24	1.268	1.221	0.747	1.224	1.405	1.3
25	0.828	1.083	1.115	1.565	1.401	1.452		1.154	1.285	0.848	1.118	0.93	1.63	25	1.09	1.555	0.99	1.158	1.26	1.151
26	1.022	1.253	1.072	1.152	1.221	1.523		1.007	1.141	0.828	1.139	1.431	1.338	26	1.163	1.273	1.249	1.115	1.414	1.137
27	1.229	1.134	1.085	0.961	1.471	1.48		0.767	1.278	0.879	0.913	1.373	1.236	27	1.221	1.624	1	1.385	1.215	1.313
28	1.085	1.655	0.997	1.035	1.078	1.141		1.007	1.258	0.958	1.194	1.485	1.321	28	1.094	1.174	1.245	1.664	1.254	1.44
29	1.517	1.547	0.847	1.259	1.17	1.45		1.184	1.207	0.995	1.104	1.489	1.294	29	1.317	1.22	0.926	1.661	1.37	1.249
30	1.239	1.626	1.087	1.345	1.441	1.213		1.115	1.083	1.041	1.339	1.415	1.193	30	0.989	1.612	1.083	1.132	1.219	1.467
31	1.079	1.811	1.102	1.289	1.446	1.88		0.97	1.203	1.076	1.486	1.244	1.321	31	1.127	1.586	0.945	1.078	1.485	1.442
32	1.081	1.342	0.913	1.032	1.546	1.3		1.071	1.177	0.913	1.295	1.347	1.271	32	1.275	1.148	1.043	1.371	1.239	1.319
33	1.08	1.309	1.497	1.22	1.145	1.584		1.297	1.161	1.126	1.468	1.306	0.926	33	0.777	1.411	1.181	1.525	1.128	1.493
34	1.179	1.118	1.081	1.542	1.138	1.385		1.243	1.562	1.127	1.277	1.278	1.016	34	0.991	1.037	0.982	1.599	1.401	1.3
35	0.947	1.742	0.977	1.449	1.206	1.595		1.193	1.122	1.055	1.531	1.57	1.3	35	1.168	1.07	0.982	0.992	1.397	0.972
36	0.989	1.173	0.981	1.279	1.054	1.59		1.309	1.339	1.126	1.502	1.178	1.381	36	0.926	1.071	0.926	1.217	1.45	1.4
37	0.874	1.417	0.97	1.312	1.202	1.29		1.294	1.355	1.081	1.086	1.269	1.198	37	1.259	1.339	1.148	1.214	1.32	1.358
38	1.137	1.646	1.251	1.423	1.163	1.506		0.988	1.233	1.127	1.731	1.365	1.476	38	1.272	1.306	0.868	1.67	1.383	1.531
39	1.202	1.242	1	1.428	1.73	1.564		1.104	1.418	1.03	1.276	1.463	1.162	39	1.127	1.431	1.131	1.205	1.239	1.225
40	1.028	1.303	0.796	1.491	1.126	1.509		1.014	1.377	1.198	1.502	1.605	1.164	40	0.838	1.13	0.955	1.121	1.403	1.325
41	1.06	1.061	0.895	1.22	1.328	1.415		1.094	1.255	0.984	1.243	1.32	1.286	41	0.932	1.257	0.927	1.592	1.143	1.312
42	1.026	1.6	1.183	1.212	1.021	1.21		1.309	1.279	1.189	1.23	1.499	0.946	42	0.86	1.175	1.134	1.738	1.185	1.371
43	1.007	1.171	1.1	1.154	1.697	1.308		1.273	1.112	1.389	1.662	1.249	1.38	43	1.296	1.338	1.051	1.356	1.178	1.481
44	0.982	1.443	1.013	1.284	1.449	1.033		1.245	1.366	1.104	1.311	1.225	1.466	44	1.492	1.457	0.976	1.282	1.297	1.051
45	0.796	1.209	0.929	1.306	1.186	1.222		1.156	1.39	1.399	1.3	1.212	1.362	45	1.341	1.286	1.021	1.328	1.107	1.288
46	1.021	1.556	0.883	1.551	1.138	1.568		0.912	1.397	1.11	1.237	1.262	1.414	46	1.038	1.129	1.016	1.126	1.059	1.371
47	1.402	1.342	0.908	1.186	1.271	1.429		0.997	0.727	1.112	1.322	1.351	1.921	47	1.04	1.285	0.981	0.984	1.555	1.037
48	1.525	1.184	1.138	1.368	1.349	1.794		1.129	1.433	1.013	1.182	1.371	1.352	48	1.155	1.202	1.001	1.178	1.29	1.3
49	1.33	1.167	0.962	1.602	1.323	1.199		1.126	1.133	1.181	1.158	1.397	1.519	49	1.417	1.967	0.906	1.292	1.249	1.211
50	1.889	1.376		1.279	1.544	1.444		1.157	1.564	1.001	1.227	1.242	1.199	50	1.139	1.251	1.07	1.242	0.938	1.028
51	1.059	1.548		1.592	1.34	1.066		1.135	1.406		1.082	1.372		51	1.3	1.369	1.208	1.344	1.468	1.482
52	0.937	1.361		1.429	1.391	1.082		0.788	1.499		1.221	1.238		52	1.278	1.255		1.205	1.044	1.109
53	1.285	1.492		1.357	1.126	1.396		1.083	1.19		1.29	1.29		53	1.227	1.541		1.377	1.403	1.149
54	1.178	1.169		1.047	1.633	1.483			1.137		1.354	1.296		54	1.214	1.47		1.337	1.044	1.122
55	1.307	1.326		1.274		1.646			1.414		1.367	1.182		55	1.001	1.211		1.139	1.343	1.229
56	1.62	1.59		0.842		1.459			1.334		1.154	1.487		56	0.76	1.647		1.15	1.368	0.971
57	0.938	1.141		1.137		1.547			1.29		1.329	1.349		57	0.878	1.202		1.616	1.286	1.083
58	1.131	1.76		1.2		1.124			1.264					58	1.257	1.23		1.315	1.127	0.869
59	1.215			1.051					1.264					59	1.314	1.355		1.3	1.419	1.344
60	1.15								1.341					60	1.097	1.23		1.624	1.173	1.202
61	1.154								1.126					61	1.28	1.251		1.333	1.137	1.344
62	1.199								1.138					62	1.721	1.361			1.088	1.316
														63		1.862			1.29	1.338
Averages	1.14298	1.36224	1.032	1.25758	1.33591	1.39748		1.12819	1.33071	1.04498	1.29353	1.31916	1.30742	64					1.246
STD dev	0.213129	0.228248	0.138502	0.200632	0.193029	0.211593		0.163165	0.194367	0.134735	0.174767	0.149046	0.186101	65					1.194
Std err	0.0272883	0.0302321	0.019991	0.0263443	0.0265146	0.0280261		0.0224125	0.0246847	0.0190544	0.0231485	0.0197416	0.0263186	66					0.86
														67					1.375
														68					1.348
														Averages	1.13429	1.33411	1.00516	1.30764	1.25254	1.30127
														Std dev	0.191247	0.203079	0.130222	0.192783	0.182694	0.202851
														Std err.	0.0242884	0.0255856	0.0182348	0.0246834	0.0221549	0.0255569

## Sheet: Reps combined
	Three Reps combined data		SOB7-GUS	SOB7-GUS	SOB7-GUS	SOB7-GUS
	Col-0	bas1-2 sob7-1	#3.3	#11.5	#45.2	#58.8
1	1.889	1.967	1.497	1.804	1.899	1.921
2	1.721	1.862	1.399	1.759	1.73	1.901
3	1.62	1.853	1.389	1.738	1.697	1.88
4	1.605	1.811	1.378	1.731	1.695	1.85
5	1.585	1.762	1.32	1.67	1.671	1.8
6	1.525	1.76	1.264	1.664	1.661	1.794
7	1.517	1.749	1.255	1.662	1.649	1.785
8	1.51	1.744	1.253	1.661	1.638	1.758
9	1.493	1.742	1.251	1.629	1.633	1.734
10	1.492	1.721	1.249	1.624	1.605	1.709
11	1.484	1.719	1.245	1.616	1.596	1.693
12	1.47	1.692	1.208	1.602	1.57	1.686
13	1.443	1.655	1.206	1.599	1.555	1.646
14	1.431	1.647	1.198	1.592	1.546	1.63
15	1.431	1.646	1.196	1.592	1.544	1.63
16	1.417	1.644	1.189	1.587	1.537	1.609
17	1.402	1.626	1.183	1.582	1.523	1.595
18	1.358	1.626	1.181	1.565	1.503	1.59
19	1.341	1.624	1.181	1.551	1.501	1.584
20	1.33	1.615	1.172	1.545	1.499	1.568
21	1.317	1.612	1.16	1.542	1.489	1.564
22	1.314	1.6	1.153	1.531	1.487	1.555
23	1.312	1.592	1.148	1.525	1.485	1.547
24	1.309	1.59	1.138	1.525	1.485	1.531
25	1.309	1.586	1.134	1.521	1.476	1.529
26	1.307	1.571	1.131	1.502	1.471	1.523
27	1.307	1.569	1.128	1.502	1.468	1.519
28	1.3	1.564	1.128	1.5	1.466	1.509
29	1.3	1.562	1.127	1.491	1.463	1.506
30	1.297	1.562	1.127	1.486	1.452	1.505
31	1.296	1.557	1.126	1.479	1.451	1.493
32	1.294	1.556	1.126	1.474	1.45	1.483
33	1.286	1.555	1.125	1.472	1.449	1.482
34	1.285	1.552	1.119	1.468	1.446	1.481
35	1.28	1.548	1.115	1.449	1.445	1.481
36	1.278	1.547	1.115	1.446	1.443	1.48
37	1.275	1.545	1.112	1.442	1.441	1.476
38	1.273	1.541	1.112	1.431	1.431	1.471
39	1.272	1.539	1.11	1.429	1.431	1.468
40	1.271	1.534	1.108	1.428	1.429	1.467
41	1.268	1.529	1.104	1.426	1.419	1.466
42	1.262	1.527	1.102	1.423	1.415	1.459
43	1.259	1.525	1.1	1.413	1.414	1.452
44	1.257	1.499	1.087	1.402	1.405	1.45
45	1.245	1.492	1.085	1.385	1.403	1.45
46	1.243	1.489	1.083	1.377	1.403	1.45
47	1.24	1.483	1.081	1.374	1.401	1.448
48	1.239	1.47	1.081	1.371	1.401	1.444
49	1.229	1.458	1.076	1.368	1.4	1.442
50	1.227	1.457	1.076	1.367	1.397	1.44
51	1.221	1.454	1.073	1.366	1.397	1.439
52	1.22	1.453	1.072	1.363	1.397	1.429
53	1.215	1.444	1.07	1.359	1.396	1.422
54	1.214	1.443	1.067	1.358	1.395	1.415
55	1.211	1.441	1.063	1.357	1.391	1.414
56	1.204	1.433	1.063	1.356	1.383	1.403
57	1.202	1.431	1.059	1.354	1.383	1.403
58	1.199	1.43	1.059	1.348	1.375	1.4
59	1.197	1.426	1.055	1.345	1.375	1.396
60	1.193	1.419	1.055	1.344	1.373	1.39
61	1.192	1.418	1.051	1.339	1.372	1.385
62	1.189	1.417	1.051	1.337	1.371	1.381
63	1.184	1.414	1.045	1.333	1.371	1.38
64	1.179	1.411	1.043	1.329	1.37	1.375
65	1.178	1.406	1.043	1.329	1.368	1.375
66	1.173	1.405	1.041	1.328	1.368	1.371
67	1.168	1.402	1.039	1.327	1.365	1.371
68	1.163	1.397	1.033	1.322	1.365	1.37
69	1.159	1.39	1.03	1.321	1.354	1.368
70	1.159	1.385	1.027	1.315	1.352	1.363
71	1.158	1.377	1.021	1.312	1.352	1.362
72	1.157	1.376	1.021	1.311	1.351	1.361
73	1.156	1.369	1.02	1.31	1.349	1.358
74	1.155	1.366	1.02	1.307	1.349	1.352
75	1.154	1.365	1.019	1.306	1.348	1.352
76	1.154	1.361	1.016	1.3	1.347	1.344
77	1.151	1.361	1.016	1.3	1.343	1.344
78	1.15	1.355	1.013	1.295	1.34	1.344
79	1.14	1.355	1.013	1.293	1.34	1.338
80	1.14	1.342	1.012	1.292	1.333	1.338
81	1.139	1.342	1.011	1.29	1.328	1.331
82	1.137	1.341	1.004	1.29	1.324	1.327
83	1.136	1.339	1.001	1.289	1.323	1.325
84	1.136	1.339	1.001	1.284	1.32	1.325
85	1.135	1.339	1	1.282	1.32	1.321
86	1.131	1.338	1	1.279	1.312	1.321
87	1.129	1.334	1	1.279	1.306	1.32
88	1.127	1.333	0.997	1.277	1.306	1.319
89	1.127	1.326	0.995	1.276	1.304	1.316
90	1.127	1.325	0.995	1.274	1.297	1.313
91	1.127	1.322	0.99	1.273	1.296	1.312
92	1.126	1.315	0.989	1.271	1.29	1.311
93	1.122	1.309	0.989	1.263	1.29	1.308
94	1.115	1.306	0.984	1.259	1.29	1.306
95	1.111	1.303	0.982	1.249	1.286	1.306
96	1.11	1.292	0.982	1.247	1.278	1.3
97	1.104	1.29	0.981	1.244	1.274	1.3
98	1.098	1.286	0.981	1.244	1.271	1.3
99	1.097	1.285	0.978	1.243	1.269	1.3
100	1.094	1.285	0.977	1.242	1.267	1.3
101	1.094	1.284	0.976	1.242	1.266	1.294
102	1.09	1.283	0.975	1.237	1.262	1.29
103	1.085	1.279	0.972	1.233	1.261	1.288
104	1.083	1.278	0.97	1.23	1.26	1.286
105	1.081	1.273	0.962	1.23	1.254	1.284
106	1.08	1.264	0.958	1.227	1.252	1.279
107	1.079	1.264	0.956	1.224	1.249	1.278
108	1.072	1.263	0.955	1.222	1.249	1.272
109	1.071	1.258	0.949	1.221	1.246	1.271
110	1.07	1.257	0.945	1.22	1.244	1.269
111	1.068	1.255	0.939	1.22	1.244	1.268
112	1.06	1.255	0.937	1.217	1.242	1.267
113	1.059	1.253	0.929	1.214	1.239	1.263
114	1.059	1.251	0.929	1.212	1.239	1.258
115	1.04	1.251	0.927	1.205	1.238	1.249
116	1.038	1.246	0.927	1.205	1.237	1.242
117	1.033	1.243	0.926	1.202	1.229	1.236
118	1.029	1.242	0.926	1.2	1.225	1.229
119	1.028	1.242	0.923	1.199	1.221	1.225
120	1.026	1.237	0.914	1.198	1.219	1.225
121	1.026	1.233	0.913	1.194	1.215	1.222
122	1.024	1.233	0.913	1.194	1.215	1.222
123	1.022	1.233	0.908	1.188	1.212	1.219
124	1.022	1.23	0.906	1.186	1.212	1.215
125	1.021	1.23	0.906	1.184	1.211	1.213
126	1.02	1.223	0.901	1.182	1.208	1.211
127	1.015	1.221	0.895	1.178	1.206	1.21
128	1.014	1.22	0.891	1.165	1.202	1.202
129	1.014	1.211	0.888	1.159	1.194	1.199
130	1.013	1.209	0.883	1.158	1.186	1.199
131	1.007	1.207	0.879	1.158	1.185	1.199
132	1.007	1.203	0.879	1.154	1.182	1.198
133	1.007	1.202	0.879	1.154	1.182	1.193
134	1.001	1.202	0.878	1.152	1.182	1.191
135	1	1.19	0.869	1.152	1.182	1.185
136	0.997	1.19	0.868	1.15	1.178	1.179
137	0.997	1.184	0.866	1.144	1.178	1.164
138	0.996	1.181	0.849	1.139	1.178	1.162
139	0.991	1.177	0.848	1.139	1.173	1.154
140	0.989	1.176	0.847	1.137	1.17	1.151
141	0.989	1.175	0.828	1.132	1.166	1.15
142	0.988	1.174	0.824	1.131	1.163	1.149
143	0.982	1.173	0.816	1.126	1.155	1.141
144	0.976	1.171	0.811	1.121	1.145	1.138
145	0.975	1.171	0.796	1.118	1.143	1.137
146	0.97	1.17	0.783	1.118	1.138	1.126
147	0.97	1.169	0.777	1.115	1.138	1.124
148	0.962	1.167	0.747	1.108	1.137	1.123
149	0.958	1.161	0.735	1.104	1.134	1.122
150	0.955	1.161	0.724	1.096	1.13	1.122
151	0.955	1.148		1.086	1.128	1.109
152	0.95	1.141		1.082	1.127	1.101
153	0.947	1.141		1.078	1.126	1.096
154	0.947	1.138		1.075	1.126	1.089
155	0.941	1.137		1.072	1.123	1.086
156	0.938	1.134		1.058	1.107	1.083
157	0.938	1.133		1.054	1.104	1.082
158	0.937	1.131		1.051	1.1	1.066
159	0.932	1.13		1.047	1.088	1.051
160	0.926	1.129		1.038	1.087	1.037
161	0.923	1.127		1.035	1.078	1.033
162	0.912	1.126		1.032	1.062	1.028
163	0.883	1.122		1.029	1.059	1.016
164	0.881	1.12		1.024	1.054	1.004
165	0.878	1.118		1.015	1.044	0.972
166	0.874	1.112		1.006	1.044	0.971
167	0.86	1.1		1.003	1.027	0.946
168	0.86	1.096		1.003	1.021	0.937
169	0.857	1.083		0.999	1.012	0.926
170	0.838	1.083		0.997	1.009	0.872
171	0.828	1.071		0.992	0.997	0.869
172	0.796	1.07		0.984	0.97
173	0.788	1.061		0.961	0.969
174	0.777	1.046		0.959	0.951
175	0.767	1.037		0.932	0.938
176	0.761	1.033		0.913	0.93
177	0.76	1.03		0.842	0.909
178		1.029			0.886
179		1.021			0.86
180		1.02
181		1.002
182		0.871
183		0.727
Average	1.13551	1.34187	1.0272	1.28641	1.29891	1.3357
Std dev	0.190584	0.207901	0.134611	0.190013	0.178926	0.204886
Std err.	0.0143252	0.0153685	0.010991	0.0142823	0.0133735	0.015668

## Sheet: Chart
	Data sorted
			SOB7-GUS	SOB7-GUS	SOB7-GUS	SOB7-GUS
	Col-0	bas1-2 sob7-1	#3.3	#11.5	#45.2	#58.8
1	1.62	1.862	1.399	1.759	1.73	1.921
2	1.605	1.853	1.389	1.738	1.697	1.901
3	1.585	1.811	1.378	1.731	1.695	1.88
4	1.525	1.762	1.32	1.67	1.671	1.85
5	1.517	1.76	1.264	1.664	1.661	1.8
6	1.51	1.749	1.255	1.662	1.649	1.794
7	1.493	1.744	1.253	1.661	1.638	1.785
8	1.492	1.742	1.251	1.629	1.633	1.758
9	1.484	1.721	1.249	1.624	1.605	1.734
10	1.47	1.719	1.245	1.616	1.596	1.709
11	1.443	1.692	1.208	1.602	1.57	1.693
12	1.431	1.655	1.206	1.599	1.555	1.686
13	1.431	1.647	1.198	1.592	1.546	1.646
14	1.417	1.646	1.196	1.592	1.544	1.63
15	1.402	1.644	1.189	1.587	1.537	1.63
16	1.358	1.626	1.183	1.582	1.523	1.609
17	1.341	1.626	1.181	1.565	1.503	1.595
18	1.33	1.624	1.181	1.551	1.501	1.59
19	1.317	1.615	1.172	1.545	1.499	1.584
20	1.314	1.612	1.16	1.542	1.489	1.568
21	1.312	1.6	1.153	1.531	1.487	1.564
22	1.309	1.592	1.148	1.525	1.485	1.555
23	1.309	1.59	1.138	1.525	1.485	1.547
24	1.307	1.586	1.134	1.521	1.476	1.531
25	1.307	1.571	1.131	1.502	1.471	1.529
26	1.3	1.569	1.128	1.502	1.468	1.523
27	1.3	1.564	1.128	1.5	1.466	1.519
28	1.297	1.562	1.127	1.491	1.463	1.509
29	1.296	1.562	1.127	1.486	1.452	1.506
30	1.294	1.557	1.126	1.479	1.451	1.505
31	1.286	1.556	1.126	1.474	1.45	1.493
32	1.285	1.555	1.125	1.472	1.449	1.483
33	1.28	1.552	1.119	1.468	1.446	1.482
34	1.278	1.548	1.115	1.449	1.445	1.481
35	1.275	1.547	1.115	1.446	1.443	1.481
36	1.273	1.545	1.112	1.442	1.441	1.48
37	1.272	1.541	1.112	1.431	1.431	1.476
38	1.271	1.539	1.11	1.429	1.431	1.471
39	1.268	1.534	1.108	1.428	1.429	1.468
40	1.262	1.529	1.104	1.426	1.419	1.467
41	1.259	1.527	1.102	1.423	1.415	1.466
42	1.257	1.525	1.1	1.413	1.414	1.459
43	1.245	1.499	1.087	1.402	1.405	1.452
44	1.243	1.492	1.085	1.385	1.403	1.45
45	1.24	1.489	1.083	1.377	1.403	1.45
46	1.239	1.483	1.081	1.374	1.401	1.45
47	1.229	1.47	1.081	1.371	1.401	1.448
48	1.227	1.458	1.076	1.368	1.4	1.444
49	1.221	1.457	1.076	1.367	1.397	1.442
50	1.22	1.454	1.073	1.366	1.397	1.44
51	1.215	1.453	1.072	1.363	1.397	1.439
52	1.214	1.444	1.07	1.359	1.396	1.429
53	1.211	1.443	1.067	1.358	1.395	1.422
54	1.204	1.441	1.063	1.357	1.391	1.415
55	1.202	1.433	1.063	1.356	1.383	1.414
56	1.199	1.431	1.059	1.354	1.383	1.403
57	1.197	1.43	1.059	1.348	1.375	1.403
58	1.193	1.426	1.055	1.345	1.375	1.4
59	1.192	1.419	1.055	1.344	1.373	1.396
60	1.189	1.418	1.051	1.339	1.372	1.39
61	1.184	1.417	1.051	1.337	1.371	1.385
62	1.179	1.414	1.045	1.333	1.371	1.381
63	1.178	1.411	1.043	1.329	1.37	1.38
64	1.173	1.406	1.043	1.329	1.368	1.375
65	1.168	1.405	1.041	1.328	1.368	1.375
66	1.163	1.402	1.039	1.327	1.365	1.371
67	1.159	1.397	1.033	1.322	1.365	1.371
68	1.159	1.39	1.03	1.321	1.354	1.37
69	1.158	1.385	1.027	1.315	1.352	1.368
70	1.157	1.377	1.021	1.312	1.352	1.363
71	1.156	1.376	1.021	1.311	1.351	1.362
72	1.155	1.369	1.02	1.31	1.349	1.361
73	1.154	1.366	1.02	1.307	1.349	1.358
74	1.154	1.365	1.019	1.306	1.348	1.352
75	1.151	1.361	1.016	1.3	1.347	1.352
76	1.15	1.361	1.016	1.3	1.343	1.344
77	1.14	1.355	1.013	1.295	1.34	1.344
78	1.14	1.355	1.013	1.293	1.34	1.344
79	1.139	1.342	1.012	1.292	1.333	1.338
80	1.137	1.342	1.011	1.29	1.328	1.338
81	1.136	1.341	1.004	1.29	1.324	1.331
82	1.136	1.339	1.001	1.289	1.323	1.327
83	1.135	1.339	1.001	1.284	1.32	1.325
84	1.131	1.339	1	1.282	1.32	1.325
85	1.129	1.338	1	1.279	1.312	1.321
86	1.127	1.334	1	1.279	1.306	1.321
87	1.127	1.333	0.997	1.277	1.306	1.32
88	1.127	1.326	0.995	1.276	1.304	1.319
89	1.127	1.325	0.995	1.274	1.297	1.316
90	1.126	1.322	0.99	1.273	1.296	1.313
91	1.122	1.315	0.989	1.271	1.29	1.312
92	1.115	1.309	0.989	1.263	1.29	1.311
93	1.111	1.306	0.984	1.259	1.29	1.308
94	1.11	1.303	0.982	1.249	1.286	1.306
95	1.104	1.292	0.982	1.247	1.278	1.306
96	1.098	1.29	0.981	1.244	1.274	1.3
97	1.097	1.286	0.981	1.244	1.271	1.3
98	1.094	1.285	0.978	1.243	1.269	1.3
99	1.094	1.285	0.977	1.242	1.267	1.3
100	1.09	1.284	0.976	1.242	1.266	1.3
101	1.085	1.283	0.975	1.237	1.262	1.294
102	1.083	1.279	0.972	1.233	1.261	1.29
103	1.081	1.278	0.97	1.23	1.26	1.288
104	1.08	1.273	0.962	1.23	1.254	1.286
105	1.079	1.264	0.958	1.227	1.252	1.284
106	1.072	1.264	0.956	1.224	1.249	1.279
107	1.071	1.263	0.955	1.222	1.249	1.278
108	1.07	1.258	0.949	1.221	1.246	1.272
109	1.068	1.257	0.945	1.22	1.244	1.271
110	1.06	1.255	0.939	1.22	1.244	1.269
111	1.059	1.255	0.937	1.217	1.242	1.268
112	1.059	1.253	0.929	1.214	1.239	1.267
113	1.04	1.251	0.929	1.212	1.239	1.263
114	1.038	1.251	0.927	1.205	1.238	1.258
115	1.033	1.246	0.927	1.205	1.237	1.249
116	1.029	1.243	0.926	1.202	1.229	1.242
117	1.028	1.242	0.926	1.2	1.225	1.236
118	1.026	1.242	0.923	1.199	1.221	1.229
119	1.026	1.237	0.914	1.198	1.219	1.225
120	1.024	1.233	0.913	1.194	1.215	1.225
121	1.022	1.233	0.913	1.194	1.215	1.222
122	1.022	1.233	0.908	1.188	1.212	1.222
123	1.021	1.23	0.906	1.186	1.212	1.219
124	1.02	1.23	0.906	1.184	1.211	1.215
125	1.015	1.223	0.901	1.182	1.208	1.213
126	1.014	1.221	0.895	1.178	1.206	1.211
127	1.014	1.22	0.891	1.165	1.202	1.21
128	1.013	1.211	0.888	1.159	1.194	1.202
129	1.007	1.209	0.883	1.158	1.186	1.199
130	1.007	1.207	0.879	1.158	1.185	1.199
131	1.007	1.203	0.879	1.154	1.182	1.199
132	1.001	1.202	0.879	1.154	1.182	1.198
133	1	1.202	0.878	1.152	1.182	1.193
134	0.997	1.19	0.869	1.152	1.182	1.191
135	0.997	1.19	0.868	1.15	1.178	1.185
136	0.996	1.184	0.866	1.144	1.178	1.179
137	0.991	1.181	0.849	1.139	1.178	1.164
138	0.989	1.177	0.848	1.139	1.173	1.162
139	0.989	1.176	0.847	1.137	1.17	1.154
140	0.988	1.175	0.828	1.132	1.166	1.151
141	0.982	1.174	0.824	1.131	1.163	1.15
142	0.976	1.173	0.816	1.126	1.155	1.149
143	0.975	1.171	0.811	1.121	1.145	1.141
144	0.97	1.171	0.796	1.118	1.143	1.138
145	0.97	1.17	0.783	1.118	1.138	1.137
146	0.962	1.169	0.777	1.115	1.138	1.126
147	0.958	1.167	0.747	1.108	1.137	1.124
148	0.955	1.161	0.735	1.104	1.134	1.123
149	0.955	1.161	0.724	1.096	1.13	1.122
Averages	1.17232	1.39684	1.02405	1.33237	1.34677	1.38194
Std dev	0.151162	0.173145	0.129388	0.157666	0.136638	0.175113
Std err	0.0123837	0.0141846	0.0105999	0.0129165	0.0111939	0.0143458
